# Supplementary material for: Development of a hepatic cryoinjury model to study liver regeneration
Source: Development. 2024 Jul 31;151(15):dev203124. doi: 10.1242/dev.203124 (PMC11318111; doi:10.1242/dev.203124)
Supplement: Table S1. Bulk RNA-seq of normalised counts following cryoinjury [file develop-151-203124-TableS1.csv]

LLgeneAbbrev	geneName	R63-SHAM CPM	R62-SHAM CPM	R61-SHAM CPM	R64-SHAM CPM	R1-SHAM CPM	R33-3-dpci CPM	R29-3-dpci CPM	R31-3-dpci CPM	R27-3-dpci CPM	R17-1dpci	R21-1dpci	R22-1dpci	R18-1dpci	R9-7-dpci	31-7-dpci	R11-7-dpci	30-7-dpci
c4b	complement 4B (Chido blood group)	1158.049	702.989	927.638	1261.317	1277.139	2123.535	1957.563	2355.688	1714.012	884.06	1374.81	1632.1	947.606	2531.497	536.626	497.416	1874.365
sb:cb37	sb:cb37	307.212	172.329	204.112	229.964	144.865	923.882	342.516	340.401	1179.126	189.819	335.105	293.109	282.279	257.108	108.066	60.999	174.721
samd13	sterile alpha motif domain containing 13	7.902	6.47	9.399	7.139	10.615	9.449	8.628	9.257	5.166	16.259	21.218	20.579	18.552	9.057	7.115	6.282	7.697
si:ch211-217k17.7	si:ch211-217k17.7	33.661	34.26	18.265	20.736	52.659	36.193	44.066	29.558	36.681	49.365	41.156	49.621	51.438	94.927	50.105	70.091	127.77
anxa1a	annexin A1a	13.749	16.468	9.044	27.365	17.484	46.122	35.592	20.788	48.391	18.61	18.292	23.272	10.541	35.388	36.912	22.482	27.555
rrbp1b	ribosome binding protein 1b	135.274	52.493	49.476	93.991	94.495	88.24	180.426	129.112	33.409	76.594	39.144	41.351	71.044	107.002	36.319	15.374	144.395
arl13a	ADP-ribosylation factor-like 13A	15.803	15.439	26.423	23.625	9.991	17.776	16.178	23.711	9.988	8.227	4.573	5.962	6.957	15.933	11.711	25.954	46.951
ccl25b	chemokine (C-C motif) ligand 25b	169.093	48.081	36.176	65.097	179.624	66.941	193.368	197.647	42.536	56.809	113.043	87.702	124.169	176.94	31.278	47.444	185.035
ccnt2a	cyclin T2a	7.111	5.293	4.433	4.759	17.692	21.299	13.867	11.693	12.744	11.754	18.109	16.733	7.8	14.424	9.932	9.423	15.702
cnn2	calponin 2	73.484	16.762	20.925	18.696	11.656	33.791	19.26	21.925	14.982	64.253	89.813	91.548	45.114	24.822	20.309	4.794	13.393
cxcl12a	chemokine (C-X-C motif) ligand 12a (stromal cell-derived factor 1)	38.401	76.46	21.635	49.46	144.656	195.538	21.571	159.969	38.231	20.96	21.218	18.271	53.757	19.958	54.404	20.664	28.325
hmgb3a	high mobility group box 3a	13.117	12.057	6.739	6.459	11.239	25.303	13.867	13.642	11.194	10.97	19.023	10.386	11.595	9.224	5.188	10.745	6.465
SBNO2	si:ch73-63e15.2 [Source:ZFIN;Acc:ZDB-GENE-091204-463]	7.269	9.116	4.433	5.949	13.321	24.182	19.26	17.053	8.438	32.126	27.986	27.888	32.044	12.579	10.821	7.274	20.32
wrnip1	WRN helicase interacting protein 1	2.054	1.323	1.241	1.53	5.828	2.242	1.849	1.624	1.722	3.134	4.207	4.231	1.687	3.522	1.927	2.81	4.31
a1cf	apobec1 complementation factor	195.168	110.426	171.837	156.369	209.388	123.633	118.64	107.675	98.332	68.562	75.179	112.512	89.174	129.812	116.368	235.566	196.888
a2ml	alpha-2-macroglobulin-like	125.002	173.358	193.472	214.667	139.869	96.888	99.534	182.056	371.114	19.589	30.913	28.08	11.173	333.083	229.178	362.523	232.14
aaas	"achalasia, adrenocortical insufficiency, alacrimia"	7.902	3.97	10.285	4.079	7.077	7.687	7.396	5.847	8.094	4.114	9.878	4.039	6.535	3.857	15.269	4.794	10.16
aacs	acetoacetyl-CoA synthetase	900.143	21.321	445.642	31.954	2.29	44.36	3.39	21.762	2.067	12.341	8.414	8.655	10.541	134.843	2.817	19.176	22.321
aak1b	AP2 associated kinase 1b	2.212	1.323	1.064	2.38	2.706	5.445	3.39	2.761	2.583	4.701	5.853	5.578	5.06	2.348	2.372	1.984	2.463
aamdc	"adipogenesis associated, Mth938 domain containing"	3.635	2.206	1.419	2.719	3.122	0.961	3.852	2.436	4.994	0.784	0.915	0.192	0.632	0.839	0.889	4.959	5.388
aamp	"angio-associated, migratory cell protein"	14.223	9.116	11.704	12.068	17.692	22.741	18.643	23.386	15.843	23.115	34.937	29.426	23.611	31.866	21.05	19.672	20.166
aar2	AAR2 splicing factor	1.422	4.411	1.596	4.079	2.706	4.164	1.387	1.462	7.922	5.093	6.768	3.462	8.011	5.535	1.927	0.331	6.312
aasdhppt	aminoadipate-semialdehyde dehydrogenase-phosphopantetheinyl transferase	6.005	2.794	3.192	7.648	7.493	3.203	4.16	2.923	4.133	1.959	4.39	4.616	2.53	3.019	5.337	2.149	2.617
aass	aminoadipate-semialdehyde synthase	23.863	10.587	27.132	21.246	11.864	23.221	7.242	9.582	6.2	12.341	23.413	24.041	15.811	19.958	6.671	8.431	13.085
abat	4-aminobutyrate aminotransferase	103.036	170.711	133.71	214.157	281.404	154.861	103.386	101.666	102.121	321.459	485.281	380.618	314.323	125.619	94.428	147.787	126.384
abca1a	"ATP-binding cassette, sub-family A (ABC1), member 1A"	27.497	44.847	77.318	33.143	72.432	183.687	102.154	85.912	34.959	294.621	109.385	120.205	364.918	65.744	72.044	55.709	74.507
abca1b	"ATP-binding cassette, sub-family A (ABC1), member 1B"	6.321	2.941	1.419	2.549	13.113	72.706	32.048	38.815	6.372	209.604	100.971	97.511	298.933	10.231	13.638	2.48	8.005
abca2	"ATP-binding cassette, sub-family A (ABC1), member 2"	1.264	1.911	0	0.51	1.041	6.886	4.314	6.983	2.755	5.289	2.927	1.154	4.216	2.18	1.927	1.488	6.619
abca3b	"ATP-binding cassette, sub-family A (ABC1), member 3b"	4.267	12.792	3.724	14.277	24.144	24.662	22.804	20.138	15.327	40.746	38.413	39.62	47.433	14.927	20.902	14.217	33.097
abca5	"ATP-binding cassette, sub-family A (ABC1), member 5"	9.64	10.44	6.916	10.708	16.651	12.491	10.94	8.445	6.372	6.856	8.963	9.616	6.114	9.057	19.419	14.217	11.853
abcb10	"ATP-binding cassette, sub-family B (MDR/TAP), member 10"	3.477	2.5	1.064	0.85	2.081	5.605	1.387	3.735	0.517	8.423	7.5	4.424	3.795	3.354	1.186	1.322	1.539
abcb11b	"ATP-binding cassette, sub-family B (MDR/TAP), member 11b"	56.101	70.872	82.993	93.141	98.866	134.362	98.61	98.742	126.23	11.362	82.862	73.085	14.335	165.871	216.429	217.878	120.381
abcb4	"ATP-binding cassette, sub-family B (MDR/TAP), member 4"	15.803	18.086	9.576	15.977	27.682	46.282	27.734	35.729	35.992	39.57	12.438	12.309	39	30.692	15.862	20.168	41.102
abcb6a	"ATP-binding cassette, sub-family B (MDR/TAP), member 6a"	1.106	1.47	2.66	5.609	4.163	8.648	5.085	2.436	1.722	9.011	13.353	14.809	10.119	2.851	4.595	1.488	4.926
abcb7	"ATP-binding cassette, sub-family B (MDR/TAP), member 7"	29.394	11.028	21.812	11.558	14.57	22.581	11.556	15.753	12.227	28.796	33.108	24.618	20.66	22.474	12.007	19.176	8.928
abcc12	"ATP-binding cassette, sub-family C (CFTR/MRP), member 12"	3.793	8.969	3.901	11.218	17.692	4.164	10.477	6.496	11.021	9.403	24.328	15.579	6.535	10.566	5.188	15.208	13.855
abcc2	"ATP-binding cassette, sub-family C (CFTR/MRP), member 2"	12.484	17.792	25.891	23.795	11.448	100.411	50.846	13.155	14.293	17.238	25.06	16.733	11.173	24.486	54.997	60.503	128.693
abcc5	"ATP-binding cassette, sub-family C (CFTR/MRP), member 5"	10.114	12.498	4.965	7.139	37.881	27.705	34.668	23.711	17.221	26.445	21.218	19.041	25.298	28.176	14.824	28.764	28.633
abcc6b.2	"ATP-binding cassette, sub-family C (CFTR/MRP), member 6b, tandem duplicate 2"	4.425	3.529	5.852	3.739	9.366	9.449	8.937	6.334	5.166	10.774	1.829	6.732	9.697	3.019	2.668	8.1	7.697
abcd3b	"ATP-binding cassette, sub-family D (ALD), member 3b"	4.741	1.47	3.724	0.51	2.914	3.043	1.233	3.248	0.172	5.681	7.134	5.385	3.584	3.522	0.889	0.165	1.078
abce1	"ATP-binding cassette, sub-family E (OABP), member 1"	47.093	16.468	35.822	20.906	16.027	50.446	14.637	21.275	11.883	51.911	71.887	53.66	42.584	53.501	18.085	12.894	13.393
abcf1	"ATP-binding cassette, sub-family F (GCN20), member 1"	148.549	37.936	72.353	62.717	108.44	205.788	90.598	120.829	31.515	385.907	438.454	470.436	356.907	157.82	28.462	40.666	61.73
abcf2a	"ATP-binding cassette, sub-family F (GCN20), member 2a"	11.062	1.617	4.256	2.549	6.036	28.026	3.082	3.573	3.616	12.341	53.412	48.082	5.903	30.86	0.296	2.976	2.925
abcg2a	"ATP-binding cassette, sub-family G (WHITE), member 2a"	10.43	33.819	10.108	30.594	34.343	35.232	49.305	18.189	44.258	11.949	27.986	24.041	14.335	11.069	25.645	29.756	66.81
abcg2c	"ATP-binding cassette, sub-family G (WHITE), member 2c"	3.161	3.823	2.305	1.36	12.28	8.328	7.55	4.872	2.583	6.269	5.488	6.155	8.222	4.864	5.633	3.802	3.695
abhd10a	abhydrolase domain containing 10a	4.899	3.382	2.128	1.87	3.33	6.566	5.855	3.086	3.789	2.547	5.853	4.424	3.795	6.709	2.965	3.637	4.31
abhd11	abhydrolase domain containing 11	94.66	9.557	28.728	18.526	23.312	38.595	33.897	58.953	6.372	29.776	27.803	36.158	33.309	51.656	9.191	23.474	68.657
abhd13	abhydrolase domain containing 13	5.373	4.411	1.773	4.079	0.416	2.562	3.236	2.274	1.894	1.959	8.231	8.27	1.897	12.243	1.779	4.959	1.847
abhd14a	abhydrolase domain containing 14A	3.319	0.882	1.419	5.269	7.077	4.644	7.396	2.598	1.378	11.166	11.707	12.501	12.438	2.013	4.002	0.992	6.004
abhd14b	abhydrolase domain containing 14B	8.376	9.263	10.463	11.388	7.285	10.089	6.317	8.607	9.816	7.836	18.841	8.27	5.903	8.721	8.45	5.786	5.388
abhd16a	abhydrolase domain containing 16A	17.383	8.969	10.995	7.478	7.701	17.456	8.937	10.719	6.2	19.981	28.352	20.964	21.081	14.088	9.191	6.612	11.238
abhd17aa	abhydrolase domain containing 17Aa	9.166	3.235	8.335	7.478	9.158	14.894	10.785	9.257	8.955	16.847	22.499	17.887	16.233	12.076	8.598	10.58	12.315
abhd17ab	abhydrolase domain containing 17Ab	0.79	1.47	1.241	1.53	4.163	4.484	1.541	2.598	2.239	8.619	6.219	8.655	8.643	2.851	0.593	1.984	2.463
abhd17b	abhydrolase domain containing 17B	1.106	6.47	4.965	7.648	5.203	11.531	6.317	5.035	3.961	22.528	16.828	9.616	16.443	5.535	4.892	3.306	8.621
abhd18	abhydrolase domain containing 18	6.637	9.705	5.143	4.929	7.493	10.249	4.622	4.872	6.888	7.444	8.414	6.539	9.487	8.218	4.892	3.141	5.08
abhd2a	abhydrolase domain containing 2a	45.039	54.551	38.304	54.049	79.093	57.813	54.236	66.586	48.391	101.276	100.239	95.01	99.926	45.786	64.336	88.11	56.342
abhd3	abhydrolase domain containing 3	44.881	25.879	33.339	46.231	154.231	188.652	84.127	72.27	58.724	33.106	104.446	140.208	34.152	77.82	76.195	50.419	56.034
abhd4	abhydrolase domain containing 4	1.58	5.882	2.837	5.439	9.783	9.769	8.937	6.983	4.65	21.94	31.279	26.734	22.979	7.044	9.339	3.967	12.469
abi1a	abl-interactor 1a	15.645	23.085	13.3	32.973	29.556	62.137	14.329	8.607	18.943	53.478	29.084	30.388	52.914	63.061	24.015	17.357	23.707
abi2b	abl-interactor 2b	22.914	11.175	15.96	15.467	31.221	24.342	33.589	26.472	12.227	33.693	51.583	41.928	38.368	22.138	25.497	25.623	26.631
abl1	"c-abl oncogene 1, non-receptor tyrosine kinase"	4.425	2.794	1.419	3.909	4.787	10.57	9.553	4.547	3.616	5.093	8.597	8.462	6.114	8.05	7.56	6.778	9.544
abo	"ABO blood group (transferase A, alpha 1-3-N-acetylgalactosaminyltransferase%3B transferase B, alpha 1-3-galactosyltransferase)"	6.321	20.438	10.817	12.747	15.402	9.128	4.006	6.009	10.677	2.351	4.207	6.924	1.054	8.721	24.459	36.037	15.24
abracl	ABRA C-terminal like	18.49	5.882	3.547	7.478	5.203	36.673	20.184	19.489	12.916	14.496	47.01	37.119	12.86	31.363	14.824	2.81	10.006
abraxas2	"abraxas 2, BRISC complex subunit"	5.847	1.176	3.724	2.38	1.873	6.086	3.236	3.248	2.411	4.701	10.609	6.155	7.378	4.696	2.52	2.149	3.387
abt1	activator of basal transcription 1	6.953	1.176	2.128	2.21	3.122	7.207	3.698	10.556	1.722	36.436	16.097	18.656	34.152	7.379	2.372	3.306	5.542
abtb1	ankyrin repeat and BTB (POZ) domain containing 1	6.479	10.293	10.817	15.297	14.778	17.136	15.254	10.719	16.877	11.754	19.755	20.195	16.654	5.367	11.414	14.051	25.862
acaa1	acetyl-CoA acyltransferase 1	42.668	28.966	48.412	58.978	48.288	41.638	40.06	49.696	45.119	17.434	47.193	41.351	16.654	58.533	34.391	38.352	39.101
acaa2	acetyl-CoA acyltransferase 2	16.277	10.881	6.207	8.158	56.822	43.56	21.263	13.48	24.626	20.177	38.047	45.774	20.449	25.996	34.984	11.406	39.87
acacb	acetyl-CoA carboxylase beta	5.057	10.881	5.852	13.257	28.515	17.616	22.649	11.856	11.366	31.734	48.656	50.198	23.822	1.006	23.125	19.341	18.011
acad9	"acyl-CoA dehydrogenase family, member 9"	39.192	39.112	50.895	44.361	47.664	50.126	58.242	60.577	22.043	40.746	64.387	65.776	41.319	33.208	30.834	52.568	37.561
acadl	acyl-CoA dehydrogenase long chain	46.303	50.728	42.915	37.902	41.42	32.189	46.223	33.455	51.147	19.785	60.363	51.929	16.654	29.853	51.884	19.837	17.395
acadm	acyl-CoA dehydrogenase medium chain	72.062	89.399	60.826	101.64	106.567	51.567	120.181	114.821	76.117	17.238	81.947	69.431	12.016	86.373	113.255	74.389	113.915
acads	acyl-CoA dehydrogenase short chain	10.272	16.321	16.137	10.878	30.596	16.495	19.876	29.395	24.282	3.918	17.194	17.694	2.741	13.082	24.904	13.059	28.479
acadvl	acyl-CoA dehydrogenase very long chain	51.676	74.695	27.842	92.801	183.786	156.142	170.873	139.181	105.565	64.84	170.479	158.863	52.071	75.64	95.911	104.145	232.602
acap3a	"ArfGAP with coiled-coil, ankyrin repeat and PH domains 3a"	1.264	2.206	0.709	0.17	8.534	13.132	4.931	1.137	3.1	74.635	8.231	5.001	74.628	2.683	3.558	3.967	2.617
acat1	acetyl-CoA acetyltransferase 1	165.458	165.859	179.108	127.474	245.187	69.183	172.259	130.736	125.025	21.156	49.571	42.505	20.238	125.283	128.968	157.209	162.714
acat2	acetyl-CoA acetyltransferase 2	204.176	19.556	175.916	60.508	4.579	157.103	4.468	21.275	21.182	38.982	59.814	37.312	35.838	111.195	9.191	26.449	10.006
acbd3	acyl-Coenzyme A binding domain containing 3	33.503	11.616	7.093	16.317	24.56	73.827	22.033	28.421	15.671	78.161	64.387	50.39	69.568	60.042	8.894	21.16	24.322
acbd4	acyl-CoA binding domain containing 4	9.008	1.764	3.901	10.708	6.66	2.722	0.462	0.487	10.505	3.722	2.744	2.5	2.53	10.902	3.706	3.637	2.925
acbd5a	acyl-CoA binding domain containing 5a	9.482	56.021	32.452	56.259	67.645	28.826	42.834	14.616	45.291	17.826	32.376	27.311	15.6	28.847	35.874	55.544	61.576
acbd6	acyl-CoA binding domain containing 6	10.746	4.999	7.625	7.139	10.823	15.054	11.402	9.744	3.961	12.341	21.767	19.618	14.968	8.889	8.894	10.745	6.619
acbd7	acyl-CoA binding domain containing 7	7.111	9.852	18.975	2.38	8.95	18.257	17.565	28.746	34.442	3.134	20.304	19.041	1.476	26.331	5.485	9.919	6.619
ace2	angiotensin I converting enzyme 2	2.845	65.285	1.241	1.02	0.208	1.121	3.236	4.385	131.741	3.722	0	0.192	1.897	0	4.151	3.471	220.441
acer2	alkaline ceramidase 2	2.054	29.114	25.714	4.249	87.21	45.802	13.251	8.932	32.203	43.488	21.584	54.429	59.028	0.671	6.374	47.774	10.16
ache	acetylcholinesterase	1.896	1.029	0.887	1.87	7.701	7.367	12.018	4.872	5.339	3.134	7.683	7.308	1.687	1.342	5.04	3.141	4.156
acin1a	apoptotic chromatin condensation inducer 1a	3.635	0	0.177	0.85	11.448	6.566	9.245	6.659	2.583	0	3.841	2.693	0	2.851	0.148	6.447	3.848
acin1b	apoptotic chromatin condensation inducer 1b	31.764	21.909	14.541	17.167	41.42	49.485	28.967	38.977	29.104	43.88	28.901	37.504	29.935	57.359	20.457	53.726	36.638
ackr4a	atypical chemokine receptor 4a	3.003	4.117	5.852	5.099	6.244	8.648	13.405	15.428	13.777	4.506	8.048	10.963	3.162	6.709	5.633	2.48	14.316
aclya	ATP citrate lyase a	128.321	17.792	266.711	18.866	18.316	51.247	25.731	43.037	22.904	31.147	53.046	51.929	41.741	51.992	15.862	12.398	36.791
acmsd	aminocarboxymuconate semialdehyde decarboxylase	135.906	119.689	150.202	149.4	55.989	152.779	145.142	103.939	94.371	38.003	105.726	90.394	41.109	97.61	148.536	87.945	117.918
aco1	"aconitase 1, soluble"	44.407	67.932	82.461	19.206	23.52	85.198	40.677	37.191	75.6	14.888	63.107	72.7	15.6	23.648	45.509	90.92	32.481
aco2	"aconitase 2, mitochondrial"	0	9.852	9.931	0	0	12.331	10.94	19.001	0	0	17.926	15.963	0	0.168	3.261	8.1	3.695
acot11a	acyl-CoA thioesterase 11a	0.79	2.647	0.355	1.02	6.036	4.644	4.468	1.786	6.544	3.33	1.646	4.039	4.005	5.199	6.523	6.116	15.24
acot15	acyl-CoA thioesterase 15	0.158	6.176	0	6.119	14.778	3.043	0	4.223	6.2	0	7.134	3.27	0	0	3.558	3.637	8.775
acot16	acyl-CoA thioesterase 16	0	7.646	0	6.799	18.108	0.32	0	4.06	1.894	0	0.366	1.154	0	0	10.377	11.902	27.401
acot17	acyl-CoA thioesterase 17	0	2.5	0	5.099	9.991	1.121	0	4.06	0.172	0	0.183	0.385	0	0	0	1.984	1.539
acot20	acyl-CoA thioesterase 20	17.067	6.764	14.719	14.957	5.412	9.288	5.239	11.856	10.333	4.897	8.414	5.001	6.114	15.094	4.002	9.092	6.773
acot7	acyl-CoA thioesterase 7	4.425	0.441	2.66	4.419	4.787	3.523	2.311	2.436	1.722	4.31	6.219	5.77	5.692	5.87	1.334	2.645	3.387
acox1	"acyl-CoA oxidase 1, palmitoyl"	125.002	117.336	131.228	193.081	114.06	87.92	111.553	117.419	127.436	19.589	52.68	46.928	18.762	100.294	91.76	130.594	118.225
acox3	"acyl-CoA oxidase 3, pristanoyl"	8.692	19.115	12.768	23.965	21.022	25.623	9.707	4.872	32.376	13.517	21.218	15.579	10.119	44.277	3.854	32.401	27.555
acoxl	acyl-CoA oxidase-like	11.694	6.911	15.251	7.309	11.864	23.061	16.949	22.574	17.565	16.651	25.974	28.08	18.552	12.243	15.417	11.076	11.084
acp1	acid phosphatase 1	16.593	10.44	23.94	18.526	12.28	27.225	14.021	20.95	18.254	24.682	62.375	53.275	21.925	13.585	13.342	5.621	9.082
acp6	"acid phosphatase 6, lysophosphatidic"	10.272	0.882	5.852	4.759	1.457	8.007	1.233	2.923	2.583	12.341	13.353	9.039	10.962	10.566	2.372	2.645	1.385
acp7	"acid phosphatase 7, tartrate resistant (putative)"	0.948	1.617	0.355	0.85	5.412	1.922	2.465	2.274	1.205	0.784	1.28	0.385	0.211	3.019	0.889	7.604	5.08
acsbg1	acyl-CoA synthetase bubblegum family member 1	156.925	116.16	84.411	115.747	388.179	145.893	177.036	150.55	215.78	94.42	162.797	183.866	98.028	219.707	135.046	234.243	250.921
acsbg2	acyl-CoA synthetase bubblegum family member 2	97.505	4.705	8.335	1.53	2.914	14.733	6.163	11.531	5.511	13.908	8.78	7.116	14.124	23.816	3.558	10.249	6.619
acsf2	acyl-CoA synthetase family member 2	26.233	63.815	32.63	59.828	91.581	12.331	42.834	24.523	33.064	4.701	20.304	18.656	2.741	36.562	48.326	49.593	21.244
acsl1b	acyl-CoA synthetase long chain family member 1b	18.332	13.233	5.32	12.577	14.362	14.413	5.855	12.18	17.393	12.733	8.78	18.464	19.606	3.69	6.671	3.967	31.096
acsl3b	acyl-CoA synthetase long chain family member 3b	6.321	2.794	0.887	1.87	5.203	10.089	9.399	9.095	4.994	6.073	14.268	12.309	6.535	8.386	5.04	6.943	4.618
acsl4b	acyl-CoA synthetase long chain family member 4b	2.054	2.5	0.887	2.38	1.457	8.007	1.541	2.436	1.378	15.867	4.39	3.077	10.541	4.528	1.779	6.282	2.155
acsl5	acyl-CoA synthetase long chain family member 5	1.106	6.176	0	0.51	0	0.32	0.616	0.65	18.254	0	0	0	0	0	0.296	0.827	25.554
acss1	acyl-CoA synthetase short chain family member 1	0.474	0.588	0.709	0.17	1.457	2.883	2.157	1.949	2.755	18.218	3.11	3.462	16.443	3.019	3.261	0	2.771
acss2l	acyl-CoA synthetase short chain family member 2 like	8.692	0.882	1.951	7.988	0.833	2.082	2.157	1.949	1.033	0.784	0.183	1.154	1.687	11.069	1.334	1.984	1.693
acss3	acyl-CoA synthetase short chain family member 3	3.951	5.293	3.369	3.059	11.864	8.808	2.619	7.308	3.272	0.784	7.865	6.732	1.054	4.193	4.002	10.414	14.47
acta2	"actin alpha 2, smooth muscle"	65.425	25.879	7.448	31.444	4.371	41.318	90.29	61.064	33.753	2.547	7.5	4.616	3.373	72.956	28.165	82.159	16.472
actb2	"actin, beta 2"	808.959	841.058	471.001	714.197	895.413	1552.294	1234.474	1006.263	1200.136	1967.146	3239.656	2714.141	1655.095	1399.418	1452.15	863.245	1344.506
actc1b	actin alpha cardiac muscle 1b	3.951	3.676	0.887	0.51	3.538	0.961	0.308	0.487	4.994	0.588	0	0.577	0	0.168	1.779	60.503	9.852
actn4	"actinin, alpha 4"	52.466	28.819	36.708	31.274	49.329	90.162	45.761	40.764	61.651	97.946	97.129	99.819	100.558	61.719	33.947	40.005	49.568
actr1	"actin related protein 1, centractin"	25.601	10.293	16.847	15.467	30.596	69.663	27.734	32.481	27.554	61.706	136.822	125.975	46.168	50.818	22.681	36.864	28.017
actr10	actin related protein 10	7.111	5.734	4.433	13.257	14.778	19.538	16.949	12.018	8.094	16.063	21.95	20.002	23.611	12.746	13.193	10.91	14.008
actr2a	actin related protein 2a	12.642	8.675	7.093	12.747	14.986	32.51	20.338	26.959	17.738	40.158	54.875	55.391	30.99	27.505	11.414	10.414	15.086
actr2b	actin related protein 2b	4.267	4.117	2.66	5.099	4.371	12.652	10.015	6.821	3.272	13.125	20.304	11.155	6.957	3.69	7.56	2.976	3.848
actr8	actin related protein 8	3.477	3.97	2.128	3.399	4.787	2.082	5.085	1.462	3.1	4.31	8.048	6.924	3.373	3.857	5.04	3.141	1.847
acvr1l	"activin A receptor, type 1 like"	16.751	12.057	14.541	10.028	17.692	22.901	17.411	17.702	14.982	25.466	28.535	32.311	18.341	10.902	12.6	19.176	17.395
acvr2aa	activin A receptor type 2Aa	8.06	10.44	5.32	6.119	14.57	8.968	10.477	8.932	9.299	8.815	6.951	6.539	17.919	7.883	7.857	12.894	12.469
acvr2ab	activin A receptor type 2Ab	6.953	13.528	6.916	9.178	20.606	16.335	14.329	11.206	13.605	16.455	11.89	13.463	16.654	10.902	9.043	15.043	24.322
acvr2ba	activin A receptor type 2Ba	3.319	4.264	4.611	3.569	6.452	7.687	0.77	2.761	0.861	3.33	2.561	4.808	3.584	2.013	5.04	6.116	6.312
acvr2bb	activin A receptor type 2Bb	1.422	1.617	0.887	3.399	2.081	3.844	3.236	2.274	2.411	2.742	4.207	2.5	7.378	1.677	2.372	1.322	7.543
acy1	aminoacylase 1	10.272	16.174	11.527	22.775	27.474	23.381	13.867	11.044	16.532	22.528	35.303	31.542	15.6	17.275	28.462	26.615	22.629
acy3.2	"aspartoacylase (aminocyclase) 3, tandem duplicate 2"	32.554	18.233	25.891	18.356	23.103	36.193	21.109	22.737	27.381	8.032	16.097	18.079	12.016	27.841	17.047	19.506	19.242
ada	adenosine deaminase	7.269	4.852	1.596	2.719	2.498	7.687	2.619	2.436	19.46	9.99	9.878	7.693	8.433	5.199	4.892	2.314	17.703
ada2a	adenosine deaminase 2a	1.738	2.5	3.015	4.419	4.579	3.363	7.396	2.923	4.477	1.763	5.853	5.193	3.584	3.522	5.781	2.149	5.696
adam10a	ADAM metallopeptidase domain 10a	13.591	15.439	5.675	29.404	24.144	29.947	26.656	23.711	26.52	49.169	68.228	52.506	37.946	20.629	35.281	16.696	25.092
adam12	ADAM metallopeptidase domain 12	0.79	1.323	1.596	1.02	4.579	4.804	2.157	3.248	1.378	1.371	0.549	1.539	3.162	1.845	5.633	1.653	1.693
adam17a	ADAM metallopeptidase domain 17a	7.111	3.235	4.611	11.388	8.95	16.975	8.166	9.582	5.339	22.919	19.755	14.425	20.449	10.566	5.781	6.116	6.312
adam17b	ADAM metallopeptidase domain 17b	4.425	6.911	5.675	3.059	12.905	17.936	15.254	15.266	6.544	27.621	22.865	23.656	39.633	12.914	14.379	5.621	9.544
adam8a	ADAM metallopeptidase domain 8a	5.531	5.734	1.773	5.779	1.873	32.51	13.559	25.01	8.955	28.796	26.34	18.271	12.016	14.088	5.485	0.331	6.465
adam9	ADAM metallopeptidase domain 9	4.109	6.323	3.369	2.549	5.203	20.178	5.239	10.232	3.272	7.836	17.194	9.616	6.114	8.386	8.45	4.794	5.542
adamts2	"ADAM metallopeptidase with thrombospondin type 1 motif, 2"	9.798	4.705	7.093	6.629	1.873	5.765	10.785	10.069	14.638	0.588	1.463	3.462	1.687	9.727	9.636	8.761	6.158
adar	adenosine deaminase RNA specific	3.003	5.734	1.241	4.589	8.534	6.086	6.934	5.847	5.683	8.619	9.512	11.347	5.481	7.715	3.558	4.959	10.314
adat2	adenosine deaminase tRNA specific 2	2.054	1.323	1.064	1.02	1.041	5.125	0.77	0.812	2.239	3.526	6.036	5.578	2.108	5.367	1.334	1.157	1.847
adck5	aarF domain containing kinase 5	4.741	4.411	5.497	6.969	13.529	9.288	6.163	3.411	2.928	4.114	4.39	4.424	4.849	7.044	2.372	3.802	2.463
adcy9	adenylate cyclase 9	3.003	3.676	0.355	1.36	3.538	3.363	2.773	5.522	2.411	4.114	2.195	5.77	0.843	1.509	2.224	1.984	3.387
add1	adducin 1 (alpha)	5.373	4.852	3.901	6.289	43.085	8.968	6.779	12.18	9.988	13.517	11.341	13.848	10.962	5.367	6.671	7.274	8.313
add3a	adducin 3 (gamma) a	74.749	52.493	59.939	97.051	99.074	183.527	75.498	85.1	80.078	67.583	118.531	105.396	79.477	111.531	117.702	146.795	122.997
adgra3	adhesion G protein-coupled receptor A3	10.43	6.029	8.157	4.079	8.117	10.89	9.707	9.257	6.716	14.692	16.097	20.195	14.335	11.237	4.151	5.455	11.084
adgre5b.3	"adhesion G protein-coupled receptor E5b, duplicate 3"	1.896	3.676	1.064	3.569	3.955	7.367	5.393	5.522	7.061	13.712	11.524	10.386	12.86	6.205	6.078	1.488	9.39
adgrg1	adhesion G protein-coupled receptor G1	2.528	3.676	0.709	4.759	4.163	2.242	4.931	3.898	3.1	1.175	7.865	4.424	0.422	2.348	3.854	3.141	5.388
adgrl1.1	adhesion G protein-coupled receptor L1.1	53.414	86.752	45.043	42.152	78.26	42.919	201.688	175.398	79.389	22.723	30.547	29.619	15.811	72.956	33.206	201.512	67.425
adgrl2a	adhesion G protein-coupled receptor L2a	1.422	0	0	0.34	0.624	8.648	1.233	1.137	1.722	1.567	0.732	0.192	1.687	0	0.296	1.157	3.541
adgrl3.1	adhesion G protein-coupled receptor L3.1	8.692	5.587	3.547	4.589	2.914	4.804	2.311	2.761	1.55	6.66	8.048	5.77	6.324	3.354	18.53	15.043	2.771
adh5	alcohol dehydrogenase 5	15.645	80.871	48.59	59.318	16.651	3.683	51.154	31.669	34.27	11.362	9.329	5.962	9.697	64.57	111.624	24.631	59.113
adhfe1	alcohol dehydrogenase iron containing 1	3.161	5.146	0.887	7.648	8.117	3.844	0.154	1.137	4.477	0.784	1.463	0.192	0.211	7.044	8.153	5.951	5.85
adi1	acireductone dioxygenase 1	12.168	6.029	14.364	11.218	15.402	21.62	19.106	16.241	10.505	38.395	48.473	40.581	35.206	13.753	9.784	13.059	12.315
adipor1b	adiponectin receptor 1b	10.904	6.176	8.689	6.799	11.031	15.694	10.169	12.505	10.677	15.475	21.036	19.618	16.233	17.442	7.264	7.604	12.931
adipor2	adiponectin receptor 2	82.808	57.786	107.642	68.496	104.069	136.124	105.698	88.836	49.08	182.963	171.211	205.599	227.678	40.587	98.727	82.985	109.759
adka	adenosine kinase a	90.552	74.254	89.199	131.724	121.761	93.045	107.701	107.025	78.528	28.796	83.593	68.854	32.465	87.883	81.828	111.088	100.984
adma	adrenomedullin a	6.637	2.647	4.256	3.739	5.62	2.562	5.085	3.086	3.1	3.722	1.646	1.923	1.897	7.715	6.078	14.051	6.312
adnp2a	ADNP homeobox 2a	2.212	1.911	1.596	0.34	1.665	4.004	0.924	1.786	0.689	5.877	2.378	5.001	4.427	4.696	1.186	1.488	2.001
adnp2b	ADNP homeobox 2b	6.005	4.264	1.419	2.719	3.122	7.046	3.698	4.06	1.378	5.289	5.122	5.578	4.216	4.361	2.224	3.802	3.541
adob	2-aminoethanethiol (cysteamine) dioxygenase b	9.324	11.469	8.157	14.957	21.855	16.495	17.719	16.241	14.982	8.227	23.231	12.309	7.378	22.642	4.892	10.745	10.622
adpgk2	ADP-dependent glucokinase 2	2.212	2.5	1.419	2.889	6.869	10.249	4.468	2.761	6.716	11.754	5.305	5.578	13.914	2.348	2.52	4.794	10.16
adprh	ADP-ribosylarginine hydrolase	28.762	3.382	12.768	15.127	34.135	21.62	5.393	10.881	12.744	13.321	11.158	8.27	16.654	10.231	6.671	8.1	15.394
adra1aa	adrenoceptor alpha 1Aa	12.168	11.763	5.32	8.838	31.013	7.527	13.559	14.129	33.581	10.382	6.219	5.77	11.595	24.654	5.485	28.764	24.784
adrm1	adhesion regulating molecule 1	4.899	3.235	3.369	3.059	7.077	12.331	6.163	6.334	4.822	22.919	36.401	28.08	20.66	8.218	4.447	3.141	4.618
adss	adenylosuccinate synthase [Source:ZFIN;Acc:ZDB-GENE-050417-337]	1.422	3.676	3.724	2.549	3.538	18.257	9.399	3.898	6.027	4.897	28.718	16.925	8.433	3.69	5.633	6.116	5.08
adssl	"adenylosuccinate synthase, like"	25.443	10.293	21.457	14.107	13.737	29.947	18.643	20.788	7.749	31.93	51.4	48.274	30.99	24.822	19.419	13.059	10.93
adtrp1	androgen dependent TFPI regulating protein 1	22.282	13.086	21.812	21.926	44.125	51.407	15.716	16.728	15.499	59.943	13.17	26.541	61.347	28.679	9.487	23.639	23.091
aebp1	AE binding protein 1	3.161	3.676	1.951	3.569	4.995	5.765	5.547	3.411	4.133	0.588	4.756	3.27	2.741	4.025	6.374	1.818	4.31
afap1l1b	actin filament associated protein 1-like 1b	5.215	2.941	6.029	3.399	8.534	9.609	3.852	5.847	8.266	44.663	17.926	17.502	48.909	12.746	2.668	4.298	7.235
afdna	"afadin, adherens junction formation factor a"	8.06	4.705	4.256	9.518	19.565	18.417	14.329	11.206	10.505	22.332	9.878	15.579	14.124	7.883	10.525	27.111	21.09
aff4	"AF4/FMR2 family, member 4"	16.593	9.116	10.285	18.526	31.221	35.552	20.492	28.908	9.127	41.333	32.376	37.119	35.206	25.66	12.749	25.788	28.787
afg1la	AFG1 like ATPase a	3.793	1.617	0.532	1.36	1.041	5.125	0.462	2.111	1.033	4.114	4.024	5.77	3.162	2.18	1.631	0.661	1.385
afg3l2	AFG3-like AAA ATPase 2	6.953	13.969	10.463	16.997	14.57	16.335	15.408	16.078	11.366	16.063	21.036	20.195	11.806	11.908	10.821	12.233	10.16
afmid	arylformamidase	19.754	29.996	33.871	32.633	47.664	49.805	48.843	50.995	44.086	4.701	59.265	45.582	4.638	19.623	56.627	41.823	35.714
afp4	antifreeze protein type IV	5239.351	816.061	3639.263	1924.694	2842.342	2550.484	3144.735	1408.703	730.001	1527.173	3274.776	2851.656	2032.873	2791.959	441.604	418.728	1854.507
aftpha	aftiphilin a	2.212	3.235	0.709	5.779	4.371	8.968	3.698	2.111	2.928	5.877	6.585	3.847	2.319	6.709	1.631	3.141	2.771
aga	aspartylglucosaminidase	1.58	1.47	2.305	2.21	0.416	5.285	0.154	0	0.172	0.588	8.597	6.732	0.422	3.354	2.817	3.306	2.155
aggf1	angiogenic factor with G patch and FHA domains 1	6.637	2.059	1.596	6.119	8.534	9.929	7.55	6.334	2.755	11.754	11.89	10.386	12.438	7.547	3.113	7.439	8.621
agla	"amylo-alpha-1, 6-glucosidase, 4-alpha-glucanotransferase a"	8.534	11.616	11.704	17.167	22.271	7.847	14.329	15.428	13.777	7.052	7.134	7.308	4.638	12.243	17.937	19.176	13.239
agmat	agmatine ureohydrolase (agmatinase)	10.272	33.819	8.157	35.353	8.95	18.257	6.317	7.471	46.497	4.31	4.207	9.616	1.897	29.35	4.447	15.87	4.618
agmo	alkylglycerol monooxygenase	69.217	87.782	49.122	73.255	34.551	11.691	24.961	15.428	16.877	14.3	20.304	24.426	26.984	20.294	45.361	30.748	32.327
ago2	argonaute RISC catalytic component 2	6.479	4.411	4.788	4.589	12.28	9.769	7.704	6.821	7.233	7.836	9.512	12.501	5.27	8.218	4.744	7.604	6.773
ago3b	argonaute RISC catalytic component 3b	7.111	2.206	3.547	0.85	3.746	5.765	3.852	4.872	0.517	13.517	14.268	10.578	11.173	13.25	2.224	1.818	1.847
ago4	argonaute RISC component 4	5.531	4.558	4.079	6.629	9.366	11.531	9.245	6.659	7.405	9.99	11.707	10.578	10.119	7.212	9.487	11.241	14.316
agpat2	"1-acylglycerol-3-phosphate O-acyltransferase 2 (lysophosphatidic acid acyltransferase, beta)"	81.228	13.38	14.187	28.044	15.402	15.534	19.876	23.062	26.004	17.434	19.389	16.156	23.4	37.568	10.673	21.986	52.339
agpat3	1-acylglycerol-3-phosphate O-acyltransferase 3	64.635	54.845	37.24	73.085	177.126	275.291	118.024	70.646	120.203	62.294	115.787	130.014	77.79	54.172	89.685	68.438	120.534
agpat4	"1-acylglycerol-3-phosphate O-acyltransferase 4 (lysophosphatidic acid acyltransferase, delta)"	0	0.147	0.532	1.02	2.706	3.683	5.547	5.197	1.722	4.114	17.194	17.887	3.584	3.857	1.927	0.661	1.385
agpat5	"1-acylglycerol-3-phosphate O-acyltransferase 5 (lysophosphatidic acid acyltransferase, epsilon)"	20.386	8.381	10.108	6.459	6.66	18.737	15.1	13.317	6.372	27.033	31.279	28.08	33.519	12.243	9.784	3.802	7.851
agps	alkylglycerone phosphate synthase	12.326	6.176	15.605	3.739	15.194	23.061	13.405	14.616	6.2	17.63	23.596	22.118	18.973	19.287	8.153	15.043	18.627
agr2	anterior gradient 2	14.381	6.617	2.837	5.439	2.706	21.94	13.713	9.744	11.366	2.547	3.11	0	2.741	8.05	5.93	0.661	15.086
agrn	agrin	5.373	2.059	4.433	11.728	7.701	6.726	3.544	6.009	0.172	1.567	0.366	0.962	0.632	2.851	9.636	15.704	1.693
agt	angiotensinogen	50.57	83.224	102.677	116.597	321.366	723.86	285.661	292.005	439.998	1531.091	1385.602	1150.702	1487.077	187.338	229.919	97.532	288.79
agtr2	"angiotensin II receptor, type 2"	2.054	2.206	2.305	6.289	3.538	6.726	4.006	2.923	2.239	4.701	10.426	4.808	2.951	1.174	3.558	1.488	0.77
agxt2	alanine--glyoxylate aminotransferase 2	94.818	66.608	59.407	90.252	82.839	50.766	48.381	61.227	71.984	46.426	97.678	94.241	36.471	84.361	67.745	61.991	55.264
agxta	alanine--glyoxylate and serine--pyruvate aminotransferase a	301.365	282.019	457.524	395.511	513.686	194.257	670.702	664.887	268.132	87.955	170.296	196.944	118.477	542.392	427.077	792.162	608.368
agxtb	alanine--glyoxylate and serine--pyruvate aminotransferase b	218.715	257.464	255.894	213.137	252.264	146.053	317.247	174.261	275.02	39.178	211.636	164.826	31.411	247.045	430.486	361.035	504.767
ahctf1	AT hook containing transcription factor 1	4.425	2.941	4.079	4.589	10.823	12.812	10.169	6.334	4.994	15.084	17.194	12.886	9.065	10.734	8.301	7.439	12.931
ahcy	adenosylhomocysteinase	1794.913	1981.191	1436.234	2154.487	1182.644	597.024	614.31	525.219	745.844	833.912	603.994	570.639	812.896	1656.19	2147.095	1751.782	1645.457
ahcyl1	adenosylhomocysteinase-like 1	1.106	2.5	1.241	2.04	4.787	9.609	2.465	4.223	3.1	3.33	2.561	2.308	4.427	4.193	1.334	0.496	2.463
ahcyl2	adenosylhomocysteinase-like 2 [Source:ZFIN;Acc:ZDB-GENE-040115-5]	13.275	13.233	5.675	8.668	27.682	60.375	38.982	22.412	12.399	89.327	49.937	46.159	73.363	19.287	12.6	17.523	28.171
ahi1	Abelson helper integration site 1	0.79	1.47	1.241	3.059	3.122	8.648	2.773	2.761	0.344	10.382	3.293	3.847	6.324	4.864	2.075	4.629	4.464
ahnak	AHNAK nucleoprotein	16.277	14.263	7.271	12.747	33.51	35.072	38.211	34.268	27.554	30.363	31.279	37.696	17.708	23.983	25.497	26.78	32.635
ahr1a	aryl hydrocarbon receptor 1a	1.106	1.47	1.241	1.53	0.416	4.324	0	2.923	5.855	0.196	1.829	1.923	0	4.025	1.631	2.81	4.926
ahr2	aryl hydrocarbon receptor 2	7.585	7.793	7.803	14.107	21.438	17.456	12.788	13.967	17.049	25.858	16.463	12.694	33.941	20.797	11.711	23.474	24.938
ahsa1b	"AHA1, activator of heat shock protein ATPase homolog 1b"	21.018	2.794	5.675	5.949	13.737	19.858	10.477	8.607	7.577	42.117	38.23	35.581	31.622	22.642	5.485	5.455	7.235
ahsg1	alpha-2-HS-glycoprotein 1	1945.2	3641.691	3380.532	2607.446	2607.77	1840.877	3216.536	3111.197	4899.564	613.337	1485.475	1369.187	823.648	3270.451	2866.203	3063.346	2628.36
ahsg2	alpha-2-HS-glycoprotein 2	1390.987	1197.037	1827.257	1499.779	383.392	22.741	1132.937	1001.228	712.952	653.103	417.784	353.5	590.488	1222.31	4524.851	1040.457	1227.82
aif1l	allograft inflammatory factor 1-like	18.016	4.705	2.66	7.309	8.326	4.164	12.48	20.463	9.988	9.011	19.938	17.31	6.957	30.524	8.598	3.306	4.618
aifm2	apoptosis inducing factor mitochondria associated 2	2.054	3.235	0.532	2.04	1.873	2.562	1.541	1.624	4.477	4.897	12.255	4.231	7.168	4.696	1.631	0.827	4.772
aimp1	aminoacyl tRNA synthetase complex-interacting multifunctional protein 1 [Source:ZFIN;Acc:ZDB-GENE-060825-144]	24.811	13.969	14.364	18.526	31.637	32.99	22.341	24.686	19.804	52.891	74.265	64.045	57.13	33.04	23.718	20.168	28.171
aimp2	aminoacyl tRNA synthetase complex interacting multifunctional protein 2	94.186	75.725	46.639	84.303	141.742	164.15	134.048	157.858	219.224	201.377	338.764	305.995	242.646	188.848	146.164	97.367	324.042
aip	aryl hydrocarbon receptor interacting protein	17.541	8.822	4.965	8.498	13.321	16.015	15.716	9.095	11.71	28.208	38.596	20.964	23.4	15.598	17.492	7.77	10.776
ajuba	ajuba LIM protein	1.896	0.882	0.709	3.059	5.828	2.402	2.157	2.111	3.789	2.742	2.744	4.039	0.843	2.683	1.482	0.992	4.464
ak1	adenylate kinase 1	4.267	4.705	2.128	3.909	4.787	5.125	5.239	3.248	4.477	2.938	5.67	3.847	2.319	4.528	9.043	8.431	4.618
ak2	adenylate kinase 2	164.826	138.51	132.292	122.545	63.274	118.348	86.592	77.142	132.086	120.669	140.847	109.05	130.072	194.885	179.814	143.323	138.545
ak3	adenylate kinase 3	0.948	2.206	0.177	2.549	3.122	3.043	2.157	0.812	3.444	1.175	2.195	1.154	1.054	1.342	1.334	0	5.234
ak4	adenylate kinase 4	15.487	66.608	41.142	41.642	91.581	14.253	52.078	41.413	68.368	12.341	36.401	31.35	10.33	41.258	81.532	55.544	56.496
akap10	A kinase (PRKA) anchor protein 10	3.003	2.206	2.305	3.229	1.249	3.844	2.773	4.71	2.411	6.269	7.134	7.501	4.638	4.528	4.892	1.653	1.693
akap12b	A kinase (PRKA) anchor protein 12b	0	1.029	3.015	1.19	1.665	4.965	7.55	5.522	3.789	19.589	3.293	5.385	14.757	2.348	1.779	0.661	6.927
akap17a	A kinase (PRKA) anchor protein 17A	7.269	2.794	4.611	3.569	18.316	7.687	7.858	8.607	4.994	9.99	8.78	8.462	10.119	8.553	6.671	8.1	25.246
akap1b	A kinase (PRKA) anchor protein 1b	22.756	17.203	12.945	15.127	50.161	16.815	34.359	22.899	21.182	23.311	51.583	45.005	18.341	22.977	28.61	19.506	23.707
akap7	A kinase (PRKA) anchor protein 7	54.205	68.52	24.295	44.871	73.473	38.595	96.299	127.163	125.886	24.682	59.997	48.467	28.46	58.533	66.411	70.918	115.916
akap8l	A kinase (PRKA) anchor protein 8-like	20.544	19.409	19.861	16.827	40.171	46.442	37.903	38.652	20.149	68.366	75.911	64.238	68.725	33.711	36.319	28.433	38.331
akap9	A kinase (PRKA) anchor protein 9	4.583	2.5	2.483	5.779	9.574	9.288	6.163	3.086	6.888	12.145	13.17	12.886	4.427	8.05	1.631	3.471	13.701
akr1a1a	"aldo-keto reductase family 1, member A1a (aldehyde reductase)"	18.332	9.116	0.177	10.028	14.57	3.363	7.088	5.847	0	0	4.024	2.693	0	16.101	0.148	0	0
akr1b1	"aldo-keto reductase family 1, member B1 (aldose reductase) [Source:ZFIN;Acc:ZDB-GENE-040625-7]"	160.559	47.199	87.958	41.982	30.388	41.478	24.344	34.917	39.953	4.114	16.646	13.078	3.373	58.03	24.608	30.252	53.109
akr7a3	"aldo-keto reductase family 7, member A3 (aflatoxin aldehyde reductase)"	44.881	28.525	39.368	54.049	34.135	14.413	51.616	52.132	31.515	13.125	24.694	25.387	7.168	37.233	35.133	28.103	35.56
akt1s1	AKT1 substrate 1 (proline-rich)	17.541	37.789	26.6	32.124	35.175	34.752	46.378	31.507	42.536	19.589	29.816	29.619	26.141	17.778	69.821	40.501	76.046
akt2	v-akt murine thymoma viral oncogene homolog 2	2.845	3.97	2.128	3.909	2.914	7.847	6.625	5.359	3.961	9.99	9.512	10.77	10.33	8.386	1.779	8.431	5.85
akt2l	"v-akt murine thymoma viral oncogene homolog 2, like"	121.684	108.955	121.474	88.552	86.378	77.03	83.973	94.033	113.831	71.892	107.556	97.511	106.039	153.46	147.646	127.123	146.858
AL732567.1		2.687	2.5	0.355	6.459	3.955	0.641	5.701	0.325	11.538	2.938	0	1.154	2.53	9.057	13.193	17.357	12.315
AL831745.1	si:ch211-217g15.3 [Source:NCBI gene;Acc:368914]	5.689	12.939	1.596	12.238	0.624	1.922	3.082	3.248	15.327	0	1.098	0	0.211	2.851	2.965	8.761	18.319
AL840638.1		4.267	4.705	5.675	4.759	6.036	5.765	3.852	3.573	2.067	10.382	16.463	12.117	13.07	3.857	4.744	3.471	3.079
AL928650.3	si:ch211-160d14.9 [Source:NCBI gene;Acc:103911855]	0	0	0	0	0	0	0	0	0	0	0	0	0	0	33.65	0	14.47
AL928650.4	ATP DEPENDENT DNA HELICASE EC_3.6.4.12	0	0	0.177	0	0	2.402	0	0	0	0	0	0.192	0	0	12.749	0	5.08
AL953907.1		0.158	0.147	0.177	1.19	0	0.16	0.616	0.325	0.344	0	0	0.192	0	0	13.786	0.165	0.154
AL953907.2	UNCHARACTERIZED	1.896	10.734	0.887	14.107	45.374	29.787	0.462	0.812	37.37	38.787	47.742	64.622	27.406	68.092	0.296	31.243	1.385
AL954696.1	NOP9 nucleolar protein [Source:NCBI gene;Acc:100332577]	3.003	0.294	1.064	1.02	1.873	3.043	2.311	1.299	1.722	4.31	12.073	9.809	7.378	2.851	1.482	3.471	2.463
alad	aminolevulinate dehydratase	10.43	3.676	4.433	5.099	4.371	8.328	5.393	9.582	3.616	7.444	11.707	4.616	6.114	6.205	6.671	3.471	6.619
alas1	"aminolevulinate, delta-, synthase 1"	105.881	93.222	76.609	142.601	149.027	54.45	83.973	257.737	196.665	43.88	104.629	85.971	39.211	140.378	139.345	186.138	521.085
aldh16a1	"aldehyde dehydrogenase 16 family, member A1"	21.808	15.586	21.28	17.167	24.144	17.936	31.124	38.49	26.52	3.526	9.878	11.155	3.584	35.891	21.495	29.921	20.474
aldh18a1	"aldehyde dehydrogenase 18 family, member A1"	19.122	9.41	9.221	9.348	18.732	51.247	11.556	21.6	9.472	57.984	49.205	42.697	52.703	27.17	12.156	7.935	9.852
aldh1l1	"aldehyde dehydrogenase 1 family, member L1"	26.707	101.75	45.22	113.877	21.23	66.3	35.438	23.549	86.45	19.785	55.973	23.464	17.498	200.923	86.72	105.633	142.24
aldh1l2	"aldehyde dehydrogenase 1 family, member L2"	3.477	2.059	0.355	0.34	2.498	6.726	1.079	2.436	1.894	22.528	32.376	32.696	15.6	4.193	0.889	0	2.001
aldh2.1	"aldehyde dehydrogenase 2 family member, tandem duplicate 1"	57.207	65.285	9.931	20.566	44.542	12.491	55.16	39.789	62.512	7.444	32.376	17.887	6.114	49.476	59.444	19.341	45.566
aldh2.2	"aldehyde dehydrogenase 2 family member, tandem duplicate 2"	40.14	52.346	79.269	77.165	5.412	36.033	14.021	21.762	31.17	1.959	8.78	11.732	3.162	61.048	34.688	78.357	20.32
aldh3a2a	"aldehyde dehydrogenase 3 family, member A2a"	7.111	8.087	8.867	8.158	11.239	8.328	7.704	8.607	7.577	9.403	15.914	13.463	7.8	7.547	6.671	3.306	5.696
aldh3a2b	"aldehyde dehydrogenase 3 family, member A2b"	51.044	52.493	75.013	41.982	64.939	80.874	46.378	62.364	43.569	34.477	74.63	80.009	28.038	38.575	61.964	64.801	61.884
aldh4a1	"aldehyde dehydrogenase 4 family, member A1"	9.482	5.44	11.881	12.917	29.764	12.331	20.03	15.753	13.26	6.464	6.951	5.962	5.903	18.616	7.857	28.764	24.015
aldh7a1	"aldehyde dehydrogenase 7 family, member A1"	97.979	65.432	127.504	107.418	65.356	51.247	72.879	68.21	46.841	26.837	35.12	29.234	26.773	75.472	105.546	78.191	58.651
aldh8a1	"aldehyde dehydrogenase 8 family, member A1"	17.541	7.058	12.236	9.858	10.615	7.367	16.64	17.377	10.677	23.311	8.231	10.578	23.611	7.044	10.97	5.951	9.082
aldh9a1b	"aldehyde dehydrogenase 9 family, member A1b"	12.326	8.969	12.945	11.388	6.869	15.534	19.414	18.189	13.088	12.537	9.878	12.117	11.595	11.405	11.266	13.886	16.625
aldoaa	"aldolase a, fructose-bisphosphate, a"	17.067	6.764	7.625	7.309	10.615	25.463	15.716	9.744	24.282	24.486	38.23	26.541	10.119	15.262	17.344	8.431	12.931
aldob	"aldolase b, fructose-bisphosphate"	4473.85	11660.852	8218.754	8331.047	3707.575	810.819	2504.387	1699.571	3590.936	618.626	823.861	741.811	383.259	5748.782	9125.748	6977.705	9087.499
aldocb	"aldolase C, fructose-bisphosphate, b"	9.64	4.411	6.561	9.348	6.66	26.264	8.474	15.266	13.432	45.251	30.364	16.733	14.335	29.853	6.226	3.802	2.463
alg1	ALG1 chitobiosyldiphosphodolichol beta-mannosyltransferase	4.109	2.647	3.015	7.139	3.955	4.324	3.698	2.923	2.067	3.722	4.207	7.116	1.897	9.224	3.409	3.306	6.619
alg2	"ALG2 alpha-1,3/1,6-mannosyltransferase"	32.87	10.881	19.329	8.328	10.615	32.67	13.097	15.591	7.061	67.387	24.694	18.848	75.682	58.03	3.113	12.233	6.773
alg3	"ALG3 alpha-1,3- mannosyltransferase"	5.531	3.088	2.837	3.739	4.163	7.847	4.468	8.283	4.133	8.032	15.182	12.117	10.751	6.541	3.706	1.984	5.85
alg5	ALG5 dolichyl-phosphate beta-glucosyltransferase	21.492	9.705	15.783	13.767	12.696	43.88	22.495	17.865	12.571	69.737	72.07	54.044	54.39	27.338	21.791	9.423	14.162
alg6	"ALG6 alpha-1,3-glucosyltransferase"	20.228	6.617	11.172	13.427	15.194	27.225	16.178	17.215	10.849	36.436	23.413	23.656	45.114	20.461	9.191	3.471	10.16
alg9	"ALG9 alpha-1,2-mannosyltransferase"	5.847	1.617	2.305	3.909	1.873	8.167	3.236	4.547	2.239	9.011	7.134	3.077	6.535	7.044	3.261	1.818	1.693
alkbh4	"alkB homolog 4, lysine demthylase"	7.427	1.764	2.305	1.36	3.33	4.004	4.622	4.872	2.928	9.207	9.695	4.424	9.697	3.354	1.482	0.331	1.693
alkbh5	"alkB homolog 5, RNA demethylase"	7.585	6.176	3.015	9.348	4.787	4.965	5.393	5.847	6.027	6.464	8.231	6.347	6.535	10.063	4.151	3.306	7.235
alkbh7	alkB homolog 7	1.738	0	1.064	1.36	7.077	2.562	3.852	3.898	3.444	2.938	6.585	5.001	4.427	4.864	0.445	0	4.156
alkbh8	"alkB homolog 8, tRNA methyltransferase"	4.425	0.147	1.241	2.21	2.498	3.363	2.311	1.624	0.172	3.722	5.122	10.001	5.06	1.845	1.927	3.802	0.924
allc	allantoicase	62.422	67.196	69.161	89.402	73.889	49.485	70.26	64.475	82.144	11.949	55.241	47.505	14.124	42.432	67.597	47.113	45.258
alox12	arachidonate 12-lipoxygenase	6.479	1.323	1.241	2.549	1.041	4.164	4.931	3.898	2.583	2.938	1.28	3.077	4.427	5.87	5.485	2.314	1.847
alox5b.3	"arachidonate 5-lipoxygenase b, tandem duplicate 3"	12.01	2.059	1.241	13.767	1.249	0.641	2.003	10.069	0.861	0.979	2.195	2.5	1.687	32.369	0.296	0.827	1.385
alpl	"alkaline phosphatase, biomineralization associated"	0.474	7.352	1.064	3.739	5.62	7.527	4.931	7.471	6.716	6.073	9.878	2.885	4.849	2.683	3.706	2.314	2.463
als2b	alsin Rho guanine nucleotide exchange factor ALS2 b	1.896	7.499	4.079	14.787	32.678	39.876	33.435	16.241	14.293	54.458	33.291	32.504	57.974	14.759	10.08	26.945	32.019
alyref	Aly/REF export factor	31.448	17.792	23.763	19.886	26.642	38.435	24.961	34.592	15.499	46.818	80.118	62.891	33.309	30.356	45.658	9.257	27.709
amacr	alpha-methylacyl-CoA racemase	6.479	6.47	9.576	10.538	14.362	7.847	0	0	10.849	8.815	3.841	3.847	8.222	8.386	15.565	7.935	7.851
ambp	alpha-1-microglobulin/bikunin precursor	536.672	954.277	522.96	0.17	1780.627	335.025	2937.809	2600.27	1763.264	848.408	605.458	596.988	933.271	1.677	1603.354	746.702	1998.748
ambra1a	autophagy/beclin-1 regulator 1a	5.531	9.116	4.965	6.119	18.316	14.573	10.631	7.308	9.472	12.733	7.5	14.617	12.86	7.044	10.228	14.217	21.09
ambra1b	autophagy/beclin-1 regulator 1b	6.163	3.97	3.901	6.119	13.113	10.249	9.861	10.232	3.1	13.908	15.365	19.233	11.173	7.379	9.191	6.778	14.624
amdhd2	amidohydrolase domain containing 2	2.845	6.911	3.369	7.478	1.873	7.687	5.701	5.359	11.883	6.464	17.011	10.77	3.584	5.702	3.706	3.471	7.081
amfra	autocrine motility factor receptor a	22.44	13.086	20.748	16.317	27.474	42.599	26.964	16.89	22.732	51.911	62.924	58.083	52.282	35.556	23.57	15.208	21.09
amigo1	adhesion molecule with Ig-like domain 1	1.264	2.206	1.951	3.399	7.285	7.207	6.009	3.898	3.616	4.897	12.987	7.501	3.795	3.187	5.633	3.306	3.695
ammecr1	AMMECR nuclear protein 1	59.103	35.436	24.65	32.294	65.772	77.991	48.381	54.731	43.225	62.881	96.032	85.779	69.358	57.023	56.034	43.311	66.04
amotl2a	angiomotin like 2a	8.376	10.734	4.433	21.926	4.579	3.523	6.471	2.436	8.955	6.66	7.317	5.385	2.951	4.528	14.231	8.761	10.006
amy2a	amylase alpha 2A	158.979	618.883	200.388	519.756	54.74	5.925	45.761	133.497	119.342	8.032	13.719	112.705	49.541	126.122	238.517	46.452	2647.602
anapc10	anaphase promoting complex subunit 10	0.632	1.323	3.724	0.85	2.498	3.203	2.619	3.411	2.067	4.114	8.963	5.193	9.065	2.516	2.817	2.314	1.693
anapc13	anaphase promoting complex subunit 13	5.531	4.852	2.305	7.309	7.285	8.328	13.097	10.556	6.027	19.197	25.974	24.041	15.179	6.709	7.857	5.125	2.463
anapc16	anaphase promoting complex subunit 16	6.637	7.94	7.625	14.277	16.651	27.065	20.646	18.677	9.988	34.869	39.327	40.004	35.838	19.455	27.721	6.943	13.085
anapc4	anaphase promoting complex subunit 4	2.212	1.323	5.143	1.7	1.249	2.562	2.311	3.248	1.894	1.371	4.024	6.732	1.265	1.006	1.631	0.827	2.001
anapc5	anaphase promoting complex subunit 5	3.319	1.911	4.433	0.68	1.873	2.722	2.311	3.898	2.583	6.464	8.231	5.578	3.795	3.019	1.186	1.653	1.847
anapc7	anaphase promoting complex subunit 7	4.425	4.411	5.852	6.289	5.412	6.086	9.091	5.359	5.855	4.506	8.048	7.308	4.849	4.361	6.523	8.265	8.313
angptl1a	angiopoietin-like 1a	0.79	1.323	0	1.36	1.249	1.121	2.157	0.974	7.233	0.392	0	0.577	0.843	2.18	6.078	6.282	2.463
angptl2b	angiopoietin-like 2b	11.536	25.438	1.241	14.787	31.845	86.959	10.94	7.471	0.861	19.589	94.568	110.589	16.443	24.654	19.271	12.729	15.702
angptl3	angiopoietin-like 3	292.673	150.861	96.293	133.423	205.849	60.695	212.474	205.443	104.876	8.423	54.875	53.467	8.011	241.175	47.288	253.915	185.343
angptl4	angiopoietin-like 4	29.078	0.441	1.596	3.229	15.819	13.292	4.468	7.308	3.789	25.466	88.532	52.121	30.146	6.541	0.593	0.661	10.006
angptl6	angiopoietin-like 6	6.321	9.41	4.256	4.759	5.828	6.406	6.779	1.462	5.339	1.175	5.853	3.077	2.319	4.025	6.967	16.2	3.541
ank3b	ankyrin 3b	55.311	77.783	69.515	77.165	210.428	109.059	157.006	105.239	111.076	30.167	158.59	132.899	33.098	96.604	130.302	126.296	142.856
ankhd1	ankyrin repeat and KH domain containing 1	38.085	28.672	26.6	24.645	99.074	80.714	47.61	45.798	49.252	61.118	72.435	79.047	59.449	77.652	42.545	83.316	96.212
ankib1a	ankyrin repeat and IBR domain containing 1a	15.803	8.234	7.625	11.558	20.814	30.268	20.492	18.189	11.194	37.611	33.291	36.542	51.649	30.189	14.972	17.192	32.019
ankib1b	ankyrin repeat and IBR domain containing 1b	4.583	3.676	6.739	4.249	8.742	16.975	12.326	7.795	7.922	9.403	10.06	15.579	7.168	6.205	6.078	11.737	15.086
ankle2	ankyrin repeat and LEM domain containing 2	7.902	3.676	1.951	6.799	3.122	7.527	5.393	4.06	3.444	4.114	16.28	19.425	3.795	5.199	4.151	1.984	7.543
ankmy2a	ankyrin repeat and MYND domain containing 2a	7.427	2.059	4.079	4.929	2.706	4.164	2.311	4.06	5.166	5.093	6.768	9.039	7.589	4.528	2.965	5.621	4.002
ankrd10b	ankyrin repeat domain 10b	2.212	4.705	4.256	6.629	6.452	4.164	8.32	5.522	6.544	1.371	2.744	5.385	1.265	5.031	6.819	4.959	6.619
ankrd11	ankyrin repeat domain 11	49.622	39.259	34.58	53.709	175.461	95.287	97.531	68.86	72.501	95.987	90.178	116.166	83.904	109.854	63.891	165.805	157.326
ankrd12	ankyrin repeat domain 12	23.547	30.143	17.911	45.381	108.648	59.094	58.087	45.473	45.464	56.221	48.839	57.122	40.055	33.711	46.695	79.679	93.749
ankrd13a	ankyrin repeat domain 13A	6.637	6.323	3.192	8.498	9.783	16.815	11.248	8.932	7.233	8.815	21.218	22.887	10.119	7.547	10.673	6.778	12.777
ankrd13c	ankyrin repeat domain 13C	6.637	2.794	3.192	3.399	3.122	12.011	6.009	5.197	3.961	11.166	14.999	15.386	9.065	11.069	10.525	1.653	7.081
ankrd22	ankyrin repeat domain 22	3.003	2.059	0.532	0.85	0.833	4.644	2.003	1.299	1.894	5.681	5.67	7.693	1.897	3.187	3.409	0.827	2.309
ankrd28b	ankyrin repeat domain 28b	7.269	8.087	5.32	5.269	9.158	21.46	7.858	9.582	8.783	17.63	22.133	27.311	11.173	12.076	6.967	17.357	15.702
ankrd40	ankyrin repeat domain 40	6.953	1.47	0.887	2.38	2.706	6.566	4.16	4.547	3.616	11.166	17.926	9.809	7.378	6.373	3.706	0.165	3.695
ankrd44	ankyrin repeat domain 44	1.896	2.941	0.532	2.549	2.706	3.844	4.622	4.06	3.272	3.722	4.024	2.308	1.687	5.367	5.337	1.157	4.772
ankrd46a	ankyrin repeat domain 46a	3.319	4.852	4.079	4.079	8.326	5.605	5.855	2.436	3.272	13.517	8.414	10.578	10.541	4.193	7.264	2.81	4.156
ankrd46b	ankyrin repeat domain 46b	1.422	3.97	1.419	5.269	3.33	3.844	4.16	3.735	5.511	4.114	4.39	1.731	2.53	3.019	5.188	1.157	4.156
ANKRD50	ankyrin repeat domain 50 [Source:HGNC Symbol;Acc:HGNC:29223]	10.746	7.352	4.965	9.178	15.402	9.288	12.018	6.334	7.061	6.464	14.816	12.117	4.638	10.902	13.342	13.555	13.855
ankrd50l	ankyrin repeat domain 50-like	4.109	6.764	9.399	3.909	10.823	9.449	18.181	16.241	13.605	14.888	15.182	17.117	13.914	21.468	6.523	15.87	34.021
ankrd54	ankyrin repeat domain 54	3.477	2.5	1.951	4.589	5.62	6.086	4.622	4.06	2.411	6.464	10.426	7.885	6.324	5.367	3.113	2.976	3.848
ankrd6b	ankyrin repeat domain 6b	1.106	2.941	1.419	5.439	3.746	3.203	6.163	2.274	3.444	2.742	3.11	1.539	2.53	3.019	4.151	3.306	8.928
anks1b	ankyrin repeat and sterile alpha motif domain containing 1B	2.845	2.059	2.305	1.19	4.995	5.125	6.009	2.923	3.789	5.877	5.122	4.424	7.168	2.851	6.523	3.637	4.464
ankzf1	ankyrin repeat and zinc finger peptidyl tRNA hydrolase 1	11.852	6.323	9.221	4.759	10.615	21.46	6.934	9.744	4.65	29.58	15.731	18.079	21.503	20.461	6.671	4.463	11.084
anln	"anillin, actin binding protein"	1.58	1.029	1.241	2.549	1.249	8.808	2.003	4.223	1.033	0.979	2.012	1.539	0	0.671	3.558	1.322	0.77
ano10a	anoctamin 10a	0.948	1.764	1.596	2.21	4.995	8.808	5.855	3.735	4.477	7.052	8.963	4.808	5.903	5.199	4.002	1.653	3.233
ano5b	anoctamin 5b	20.702	8.087	12.236	11.728	13.945	35.072	14.021	14.292	9.816	19.785	19.389	26.157	22.346	11.572	9.043	21.656	6.773
ano6	anoctamin 6	7.427	5.44	4.788	3.909	26.642	12.812	40.985	24.361	2.928	7.052	8.231	16.925	4.005	5.87	12.304	21.821	14.778
anp32a	"acidic (leucine-rich) nuclear phosphoprotein 32 family, member A"	48.831	47.199	43.979	48.78	70.351	88.721	101.692	74.544	49.941	48.581	101.519	102.703	30.357	39.245	66.115	44.964	45.566
anp32b	"acidic (leucine-rich) nuclear phosphoprotein 32 family, member B"	24.337	8.234	22.344	20.736	21.022	30.748	17.565	18.189	8.094	34.673	56.704	37.312	31.411	19.455	24.904	8.265	10.006
anp32e	"acidic (leucine-rich) nuclear phosphoprotein 32 family, member E"	18.174	9.116	17.201	11.218	15.194	27.865	20.184	22.737	14.982	33.693	48.473	35.196	22.135	13.92	13.638	12.068	15.24
anpepb	alanyl (membrane) aminopeptidase b	1.264	40.141	1.596	1.7	1.873	0.801	4.931	6.659	22.215	1.175	1.098	0.769	1.265	4.361	1.334	4.133	37.253
antxr1c	ANTXR cell adhesion molecule 1c	6.953	4.558	3.369	7.309	4.579	15.854	8.474	4.71	4.822	26.641	10.792	5.77	6.957	5.367	10.821	11.737	8.005
anxa11a	annexin A11a	16.277	13.086	15.251	19.546	16.859	28.346	22.958	21.437	14.293	35.848	52.863	36.735	21.714	16.436	26.683	8.761	15.856
anxa11b	annexin A11b	39.824	33.819	41.319	46.911	60.152	77.991	56.084	57.329	60.963	48.581	67.68	77.316	39.211	67.925	60.037	31.078	45.874
anxa13	annexin A13	4.583	8.528	4.079	7.478	6.452	48.684	8.937	7.633	12.055	68.366	72.984	34.619	60.503	11.405	8.153	6.612	3.541
anxa2a	annexin A2a	18.648	20.732	7.271	29.574	20.189	68.382	47.918	34.43	43.397	18.218	105.726	103.857	13.281	68.26	17.196	6.116	14.47
anxa4	annexin A4	117.101	69.108	58.343	107.248	145.905	343.833	370.866	212.264	256.938	60.139	282.425	159.056	39.844	213.837	424.112	144.976	128.385
anxa5b	annexin A5b	3.793	3.382	1.241	7.139	2.706	7.046	8.012	11.368	4.133	3.134	8.414	7.501	3.584	5.367	9.784	2.81	3.541
aoc1	amine oxidase copper containing 1	0	4.705	0	0.17	0	0	0.308	0.162	11.194	0	0	0	0	0.168	0.445	0	10.468
aoc2	amine oxidase copper containing 2	3.635	3.088	2.483	7.139	7.701	8.648	16.949	14.779	6.372	7.248	1.829	6.732	10.541	6.876	3.706	4.133	12.623
ap1ar	adaptor related protein complex 1 associated regulatory protein	6.163	1.617	2.837	4.929	3.33	6.086	2.157	2.436	4.822	5.485	13.719	11.732	7.378	8.721	3.706	1.818	4.926
ap1b1	adaptor related protein complex 1 subunit beta 1	28.762	10.734	20.748	11.558	33.718	73.827	29.429	30.695	17.738	95.203	77.374	86.548	100.136	56.688	13.934	27.111	28.633
ap1g1	adaptor related protein complex 1 subunit gamma 1	34.609	18.968	23.94	16.317	41.211	51.087	30.662	35.404	29.448	76.985	70.057	69.238	71.887	51.656	25.794	32.07	33.405
ap1m1	adaptor related protein complex 1 subunit mu 1	13.433	5.146	9.931	13.087	16.027	18.096	10.785	12.668	6.372	24.291	29.999	20.387	21.503	11.74	8.45	8.761	11.392
ap1m2	adaptor related protein complex 1 subunit mu 2	10.746	11.469	9.576	8.328	12.072	22.741	16.178	16.078	15.327	32.714	38.047	32.504	34.363	17.275	15.862	7.77	18.319
ap1s1	adaptor related protein complex 1 subunit sigma 1	14.539	7.499	8.689	13.937	9.158	33.791	14.946	11.044	9.644	36.632	50.485	39.812	23.611	27.505	7.264	8.265	10.622
ap1s3a	adaptor related protein complex 1 subunit sigma 3a	2.212	2.647	0	0	0.624	1.121	1.695	1.299	4.477	0	0.366	0.385	0	0.671	1.482	0	12.007
ap1s3b	adaptor related protein complex 1 subunit sigma 3b	5.057	2.5	3.015	2.38	4.371	11.851	5.701	7.958	3.272	24.486	15.914	14.425	18.552	17.61	6.374	1.984	5.696
ap2a1	adaptor related protein complex 2 subunit alpha 1	65.583	28.819	34.758	28.894	78.676	81.194	61.015	63.663	35.475	98.925	126.396	122.513	112.153	89.392	32.316	60.173	54.495
ap2b1	adaptor related protein complex 2 subunit beta 1	6.479	4.999	5.143	3.739	7.909	14.093	11.402	10.069	7.233	20.373	15.548	15.579	11.173	9.224	8.598	6.282	9.544
ap2m1a	adaptor related protein complex 2 subunit mu 1a	24.653	22.056	17.911	23.115	19.357	50.446	19.568	34.105	18.082	43.096	69.143	46.351	47.222	28.847	25.645	18.845	24.784
ap2m1b	adaptor related protein complex 2 subunit mu 1b	92.922	55.433	106.578	96.711	83.672	144.612	107.084	155.097	135.702	203.923	197.368	184.058	261.409	185.829	95.762	56.536	131.31
ap2s1	adaptor related protein complex 2 subunit sigma 1	30.5	18.38	23.231	23.115	22.063	46.602	38.828	35.404	26.004	55.241	90.361	61.93	47.644	34.885	26.387	21.986	19.088
ap3b1a	adaptor related protein complex 3 subunit beta 1a	12.326	2.059	5.852	4.419	9.574	12.652	6.317	11.044	3.444	16.455	8.597	14.04	10.119	7.379	3.706	9.588	8.313
ap3m1	adaptor related protein complex 3 subunit mu 1	6.479	3.823	4.965	5.949	7.493	11.531	7.704	9.42	6.716	7.64	15.182	14.232	5.903	7.547	7.857	4.794	8.313
ap3s2	adaptor related protein complex 3 subunit sigma 2	10.114	5.734	5.852	5.099	6.244	12.972	8.628	9.744	4.133	13.321	23.779	19.041	9.908	6.876	4.447	3.967	5.388
ap4s1	adaptor related protein complex 4 subunit sigma 1	6.005	5.293	6.739	4.419	3.955	5.765	5.085	3.735	4.305	7.248	5.488	4.808	3.584	3.354	5.633	9.257	6.312
ap5s1	adaptor related protein complex 5 subunit sigma 1	3.793	2.353	3.192	0.17	2.498	3.043	6.009	3.898	2.411	3.722	4.207	3.654	1.897	1.174	3.261	1.653	1.693
apaf1	apoptotic peptidase activating factor 1	13.591	8.234	7.625	9.688	7.909	9.128	12.172	13.317	5.683	16.063	10.792	10.578	16.865	16.436	3.113	10.58	11.084
apbb1	"amyloid beta (A4) precursor protein-binding, family B, member 1 (Fe65)"	7.427	4.852	5.32	6.799	10.615	15.854	13.559	9.257	10.505	15.28	21.767	15.194	14.968	9.895	7.412	8.596	8.621
apbb2b	"amyloid beta (A4) precursor protein-binding, family B, member 2b"	7.902	1.764	2.837	2.04	10.199	13.773	8.474	4.223	5.339	9.599	13.719	9.809	10.751	5.535	11.711	7.439	11.392
apc	APC regulator of WNT signaling pathway	10.904	8.969	6.561	10.538	20.398	20.819	14.175	10.719	18.254	16.847	15.548	20.964	18.762	13.25	11.859	18.349	22.167
apeh	acylaminoacyl-peptide hydrolase	19.912	9.263	10.817	14.617	27.474	20.339	16.795	22.087	9.472	38.787	44.632	44.236	51.86	25.325	21.346	13.886	16.625
apex1	APEX nuclease (multifunctional DNA repair enzyme) 1	7.427	1.47	4.079	3.739	2.29	4.164	3.236	7.471	2.928	0.196	7.683	4.808	1.897	6.541	5.781	1.322	1.539
api5	apoptosis inhibitor 5	28.446	15.439	13.655	14.957	13.737	33.47	14.329	12.018	9.816	31.93	39.876	33.658	33.73	30.021	19.716	9.423	12.161
apip	APAF1 interacting protein	3.003	3.088	3.901	6.119	8.742	12.972	12.48	10.556	7.749	24.095	34.206	23.849	32.465	13.417	15.417	5.786	10.16
apln	apelin	1.106	1.617	0.355	4.419	4.995	4.965	3.544	3.573	27.726	4.701	2.195	2.308	0.211	1.174	6.671	0.496	16.933
aplnrb	apelin receptor b	5.689	6.47	6.561	7.988	8.117	12.812	6.934	3.411	6.888	6.856	10.609	10.578	2.108	6.541	6.226	8.1	6.773
aplp1	amyloid beta (A4) precursor-like protein 1	82.492	64.991	78.737	81.924	200.438	71.265	116.791	107.999	141.04	24.682	55.424	65.584	27.406	74.466	80.346	138.529	81.896
aplp2	amyloid beta (A4) precursor-like protein 2	15.803	8.528	9.399	11.048	23.52	52.528	29.583	27.446	17.738	22.332	44.815	36.735	27.195	34.717	23.718	22.647	29.248
apmap	adipocyte plasma membrane associated protein	53.73	55.139	63.308	62.717	114.268	117.707	157.776	186.766	179.443	101.668	178.345	174.25	129.018	93.753	77.233	37.029	209.204
apoa1a	apolipoprotein A-Ia	45.987	318.337	951.933	74.275	793.633	1235.526	164.247	605.934	1075.627	1026.277	895.931	762.968	1202.479	113.208	292.772	605.032	930.409
apoa1b	apolipoprotein A-Ib	17946.602	20099.218	24150.505	25676.405	33281.59	32070.342	24933.238	32883.325	66475.019	5544.914	22412.176	17971.183	5750.566	34484.812	14468.434	36178.102	37784.247
apoa2	apolipoprotein A-II	53327.471	48744.876	59421.846	46002.454	33229.347	46869.588	46935.447	51729.803	84227.178	11928.05	32006.942	28436.936	12566.372	48960.667	52102.935	28763.485	27395.653
apoa4b.1	"apolipoprotein A-IV b, tandem duplicate 1"	696.125	689.755	810.597	1398.989	410.033	661.563	444.978	432.648	693.32	130.268	600.153	447.741	76.736	466.752	443.383	256.891	407.477
apoa4b.2	"apolipoprotein A-IV b, tandem duplicate 2"	35.399	62.197	4.611	49.12	8.95	47.083	7.396	6.009	107.804	121.061	120.543	84.817	142.299	21.803	8.746	4.959	195.811
apoba	apolipoprotein Ba	390.02	361.714	391.91	422.195	955.565	199.382	305.845	288.757	369.22	20.373	198.466	229.448	18.552	422.811	588.954	449.476	261.081
apobb.1	"apolipoprotein Bb, tandem duplicate 1"	2515.059	4081.188	3265.087	3048.168	3257.371	1817.656	2263.871	1990.114	2330.182	2365.394	3122.954	2829.346	3113.502	3615.442	3617.924	4188.276	2986.73
apobb.2	"apolipoprotein Bb, tandem duplicate 2"	337.08	257.611	354.492	256.479	165.887	3.043	224.492	235.812	230.934	27.621	85.057	100.203	24.454	716.648	227.251	383.683	63.115
apoc1	apolipoprotein C-I	16239.87	12391.043	19156.937	22269.099	32883.421	12908.242	26792.191	18999.464	24454.94	5667.347	6820.27	6922.483	5092.407	16182.528	14556.34	15257.551	16970.268
apoc2	apolipoprotein C-II	1043.003	925.31	915.047	1413.436	1159.541	859.823	1257.124	730.012	962.313	505.401	1750.34	1498.624	650.57	630.61	1041.824	529.155	373.919
apoc4	apolipoprotein C-IV	0.316	0.147	0	5.099	1.249	1.281	0.154	0.65	6.372	0.588	3.658	0.769	0	6.709	0.445	1.653	2.155
apoda.2	"apolipoprotein Da, duplicate 2"	7.902	65.579	36.531	37.053	11.448	8.968	8.628	16.078	12.399	0.588	1.646	23.272	2.319	7.379	24.015	1.984	136.082
apoea	apolipoprotein Ea	32.87	230.997	4.788	12.238	0.208	1.281	10.631	0.974	196.148	13.125	2.744	1.346	5.692	0.503	25.794	11.076	637.617
apoeb	apolipoprotein Eb	876.122	383.769	848.724	732.723	2177.964	2203.448	3903.262	3266.619	3251.853	861.924	2893.941	2933.203	594.283	1083.61	2255.458	865.725	1348.662
apom	apolipoprotein M	1491.02	1368.336	2782.382	1619.775	1440.528	2383.932	4009.73	3771.212	5109.833	652.124	771.181	971.836	679.873	1275.979	2356.854	1026.571	2450.56
apooa	"apolipoprotein O, a"	16.751	10.293	15.251	8.838	14.153	14.413	15.716	16.89	4.822	9.403	18.658	14.809	9.908	17.442	7.56	10.084	6.619
apool	apolipoprotein O-like	5.531	3.235	4.788	5.439	2.706	4.804	3.698	4.547	4.477	9.599	8.963	4.616	12.227	4.193	3.113	7.274	2.001
apopt1	"apoptogenic 1, mitochondrial [Source:ZFIN;Acc:ZDB-GENE-090313-66]"	14.065	10.587	7.448	7.478	10.615	13.612	8.474	9.42	5.683	14.104	13.17	8.27	11.173	10.231	6.819	10.414	9.544
appa	amyloid beta (A4) precursor protein a	67.795	55.433	32.807	37.562	111.562	168.153	164.71	112.384	103.499	150.641	146.517	145.977	135.553	101.468	152.686	85.961	158.404
appb	amyloid beta (A4) precursor protein b	2.212	0	0.709	1.19	2.498	5.925	5.239	4.872	1.033	0.588	0.915	1.154	0.422	5.367	9.784	0.827	7.851
appbp2	amyloid beta precursor protein (cytoplasmic tail) binding protein 2	24.811	14.263	12.768	36.713	28.931	35.392	23.42	28.583	24.282	57.788	44.083	57.891	68.936	28.847	33.65	24.3	34.482
appl2	"adaptor protein, phosphotyrosine interaction, PH domain and leucine zipper containing 2"	6.005	8.381	6.739	7.139	12.072	10.89	10.169	10.881	10.16	6.856	12.987	9.616	7.378	7.883	9.191	9.423	19.088
aprt	adenine phosphoribosyltransferase	16.277	7.058	17.911	12.238	8.117	18.417	19.106	22.25	7.061	17.63	28.901	22.118	14.968	12.411	7.264	9.092	8.467
aptx	aprataxin	3.161	1.764	0.709	1.87	1.873	6.246	2.003	2.274	3.1	4.701	6.768	6.924	5.692	1.174	2.075	0.331	1.847
aqp10a	aquaporin 10a	7.585	15.733	34.226	34.163	26.642	24.502	7.088	30.207	43.053	20.373	22.682	20.579	31.622	22.306	26.831	19.672	55.11
aqp11	aquaporin 11	51.834	42.053	45.752	57.788	22.479	30.107	30.199	47.91	30.826	36.044	25.791	27.695	37.946	46.122	14.379	59.346	20.474
aqp12	aquaporin 12	297.888	373.771	455.041	584.683	206.265	533.606	472.558	703.864	564.162	403.929	414.492	398.697	536.942	488.22	331.314	343.182	177.8
aqp1a.1	"aquaporin 1a (Colton blood group), tandem duplicate 1"	9.64	12.645	1.419	12.068	2.498	9.128	13.251	8.932	3.616	2.742	10.243	5.962	1.265	5.535	20.309	4.133	3.233
aqp7	aquaporin 7	2.054	5.293	2.128	3.909	30.18	3.363	6.317	0.325	4.65	0.979	2.012	2.693	0.632	1.509	11.266	3.637	14.008
aqp8a.1	"aquaporin 8a, tandem duplicate 1"	0	91.752	42.028	0.17	30.388	37.955	116.637	68.535	27.726	28.6	43.169	35.004	36.892	0.168	38.542	49.923	14.47
aqr	aquarius intron-binding spliceosomal factor	9.324	4.705	4.256	4.249	8.534	8.328	5.239	6.009	8.266	13.125	25.243	18.848	15.179	9.895	5.93	8.1	3.233
araf	"A-Raf proto-oncogene, serine/threonine kinase"	23.547	15.88	9.576	11.558	9.366	25.143	11.71	15.753	6.716	11.166	14.999	13.848	8.222	29.518	12.007	15.374	19.088
arap3	"ArfGAP with RhoGAP domain, ankyrin repeat and PH domain 3"	6.163	8.822	4.256	6.459	8.117	8.648	3.544	3.898	8.955	4.701	5.122	6.732	2.951	3.019	9.636	6.943	6.465
arcn1a	archain 1a	14.065	7.058	10.108	10.028	16.859	36.353	10.169	19.001	9.644	44.663	48.29	41.543	31.411	48.47	5.485	10.084	10.314
arcn1b	archain 1b	17.699	11.91	8.689	7.139	12.905	29.787	13.251	11.206	13.949	26.25	34.571	27.118	21.925	21.803	10.08	8.431	11.238
AREL1	apoptosis resistant E3 ubiquitin protein ligase 1 [Source:NCBI gene;Acc:100332031]	2.212	2.941	1.773	4.929	2.706	5.125	1.849	2.761	2.755	4.114	6.768	4.039	4.638	3.187	4.002	0.496	1.385
arf1	ADP-ribosylation factor 1	32.238	9.852	9.576	12.238	18.108	56.051	22.804	30.045	18.943	83.058	77.008	60.968	56.287	47.463	14.379	10.91	25.554
arf2a	ADP-ribosylation factor 2a	50.254	21.026	28.019	33.143	25.393	58.453	26.039	34.592	31.687	115.38	128.408	90.971	103.299	47.128	20.012	11.406	24.015
arf2b	ADP-ribosylation factor 2b	132.43	57.933	107.642	91.612	85.129	220.681	81.507	77.467	94.888	171.993	164.077	167.134	196.478	181.804	54.7	70.422	69.581
arf4a	ADP-ribosylation factor 4a	23.389	8.528	9.753	13.767	9.158	25.463	17.565	15.916	12.571	34.085	37.681	28.272	28.881	31.027	5.633	9.753	12.931
ARF5 (1 of many)	zgc:110286 [Source:ZFIN;Acc:ZDB-GENE-050417-68]	0.158	0.147	0	1.19	1.041	1.601	8.474	1.624	1.378	4.701	14.999	8.462	2.53	0.839	0.741	0	3.387
arf6a	ADP-ribosylation factor 6a	19.596	8.528	4.079	7.309	8.117	29.947	11.094	17.865	18.254	20.765	27.986	22.118	16.443	37.904	16.01	9.092	18.011
arf6b	ADP-ribosylation factor 6b	21.334	6.764	12.591	14.447	13.321	29.467	26.039	30.857	10.849	18.414	35.12	28.08	16.865	25.493	20.161	5.951	13.855
arfgap1	ADP-ribosylation factor GTPase activating protein 1	36.821	13.969	15.251	18.696	18.941	61.976	39.598	37.028	24.798	58.963	68.594	50.775	67.882	30.86	26.09	18.68	19.704
arfgap2	ADP-ribosylation factor GTPase activating protein 2	78.225	41.759	45.22	33.993	72.224	99.611	72.725	52.944	43.741	121.453	160.236	146.939	102.455	88.889	40.025	57.693	55.572
arfgap3	ADP-ribosylation factor GTPase activating protein 3	2.212	0.441	0.177	0	2.914	1.762	6.625	5.847	0.861	0.196	1.646	1.154	1.476	2.18	1.927	1.322	3.079
arfgef1	ADP-ribosylation factor guanine nucleotide-exchange factor 1 (brefeldin A-inhibited)	9.324	7.058	8.867	6.119	15.194	27.385	13.405	13.48	14.982	25.858	27.986	35.196	30.357	14.927	6.967	18.349	19.396
arfgef2	ADP-ribosylation factor guanine nucleotide-exchange factor 2 (brefeldin A-inhibited)	3.951	1.617	1.419	2.719	4.579	10.57	3.236	2.111	6.027	9.795	7.134	7.693	6.957	9.56	2.52	1.157	5.542
arfrp1	ADP-ribosylation factor related protein 1	3.319	2.794	3.369	4.929	6.66	9.288	7.242	6.009	5.855	13.908	10.609	12.117	12.649	5.535	5.485	8.265	6.927
arg2	arginase 2	124.212	70.137	62.244	11.728	27.266	35.713	32.202	7.958	39.608	683.663	142.493	113.474	609.672	50.482	62.112	161.177	32.327
arglu1a	arginine and glutamate rich 1a	82.334	45.288	38.304	46.741	74.306	78.792	85.205	58.141	53.385	76.79	74.082	66.738	83.271	83.187	64.039	102.326	84.359
arglu1b	arginine and glutamate rich 1b	21.65	25.291	22.167	23.455	53.075	35.552	29.891	24.036	21.699	27.425	33.474	34.234	29.092	29.015	34.095	61.164	45.566
arhgap1	Rho GTPase activating protein 1	15.487	12.498	14.009	14.787	13.945	31.389	23.882	26.959	14.293	39.766	37.498	26.926	32.465	7.883	21.346	6.282	22.475
arhgap10	Rho GTPase activating protein 10	1.264	1.029	1.951	3.399	3.538	2.242	1.695	0.65	2.067	1.371	1.098	2.116	0.422	2.516	0.889	7.439	2.925
arhgap12a	Rho GTPase activating protein 12a	1.896	3.382	1.596	3.229	5.203	4.965	3.852	2.923	1.722	5.093	6.219	5.193	5.692	2.013	4.299	3.141	4.618
arhgap15	Rho GTPase activating protein 15	2.212	1.47	1.419	1.87	3.746	4.804	5.085	4.06	2.067	1.567	3.293	1.923	4.005	4.361	1.779	1.322	3.079
arhgap19	Rho GTPase activating protein 19	0.474	0.588	0.532	0.34	0.624	1.762	0.616	2.761	0.517	0	0	0.385	0	0.671	1.186	0.661	0.924
arhgap21b	Rho GTPase activating protein 21b	13.907	9.852	7.803	9.348	11.448	13.292	14.021	8.12	8.266	12.537	14.816	11.347	11.384	12.746	11.414	13.39	10.468
arhgap23a	Rho GTPase activating protein 23a	0.79	0.735	2.483	1.02	3.122	7.527	3.852	2.761	4.822	14.104	8.78	9.809	10.33	5.367	4.595	3.141	3.387
arhgap27	Rho GTPase activating protein 27	1.738	1.029	0.887	2.889	6.869	2.082	1.695	0.974	3.444	1.175	4.939	5.193	2.319	3.522	3.558	2.314	6.312
arhgap27l	"Rho GTPase activating protein 27, like"	6.321	8.381	7.625	8.838	9.158	9.929	8.782	6.821	9.127	11.558	6.768	7.116	7.8	4.193	5.337	9.092	15.548
arhgap29a	Rho GTPase activating protein 29a	2.528	1.323	2.483	1.87	4.163	5.605	8.474	5.522	2.928	4.701	9.695	5.578	2.741	2.683	8.598	3.141	2.771
arhgap29b	Rho GTPase activating protein 29b	3.635	5.44	2.66	4.589	6.036	6.406	6.779	4.385	7.233	5.485	8.414	6.155	4.849	3.522	4.151	4.298	5.85
arhgap31	Rho GTPase activating protein 31	3.793	2.794	4.256	4.589	8.117	9.769	9.245	4.547	9.127	11.949	8.963	11.732	13.492	3.69	10.525	10.084	7.081
arhgap35a	Rho GTPase activating protein 35a	59.736	32.054	51.959	42.152	105.734	92.084	67.486	63.825	55.28	58.572	75.362	78.085	61.347	50.65	40.766	54.056	74.968
arhgap5	Rho GTPase activating protein 5	18.49	10.881	8.512	19.206	31.637	42.279	21.725	21.275	19.46	57.396	28.535	40.389	51.228	28.008	14.824	24.466	32.481
arhgdia	Rho GDP dissociation inhibitor (GDI) alpha	114.256	85.576	112.785	74.615	74.514	234.774	107.701	89.81	107.976	150.445	261.938	214.639	170.759	131.992	126.893	67.446	103.755
arhgdig	Rho GDP dissociation inhibitor (GDI) gamma	47.567	34.26	15.783	46.741	20.398	79.272	57.471	74.544	48.563	17.826	42.986	43.274	19.816	44.109	29.648	8.927	44.488
arhgef11	Rho guanine nucleotide exchange factor (GEF) 11	10.272	8.969	4.256	9.008	10.615	18.417	13.867	9.907	11.021	15.084	23.413	15.002	13.07	8.386	10.228	9.423	14.624
arhgef12b	Rho guanine nucleotide exchange factor (GEF) 12b	7.111	8.528	4.256	7.139	16.859	13.933	11.556	15.266	10.16	21.94	14.999	16.156	14.124	17.778	7.857	14.878	10.468
arhgef16	Rho guanine nucleotide exchange factor (GEF) 16	6.637	6.764	4.433	7.648	11.239	11.531	15.254	14.779	12.399	18.022	34.023	35.196	17.287	8.05	12.304	9.919	16.318
ARHGEF17	si:ch211-248g20.5 [Source:ZFIN;Acc:ZDB-GENE-091204-478]	0.632	1.176	0.709	6.119	5.203	3.203	3.544	2.436	1.378	2.155	3.475	1.539	0.843	1.342	3.558	4.463	1.232
arhgef18a	rho/rac guanine nucleotide exchange factor (GEF) 18a	13.591	9.999	9.753	13.937	29.139	38.755	34.822	24.361	29.104	16.847	19.206	19.233	20.66	19.12	23.422	21.656	37.099
arhgef18b	rho/rac guanine nucleotide exchange factor (GEF) 18b	3.319	3.235	1.241	2.21	3.955	9.128	6.625	3.898	7.405	7.248	7.134	7.501	5.481	5.199	1.482	6.778	6.465
arhgef1b	Rho guanine nucleotide exchange factor (GEF) 1b	40.298	39.994	27.487	43.171	62.65	56.532	59.012	34.43	35.648	59.355	76.643	72.7	51.228	40.084	40.766	55.048	42.949
arhgef28	Rho guanine nucleotide exchange factor (GEF) 28 [Source:ZFIN;Acc:ZDB-GENE-060531-28]	4.741	4.558	0	4.759	0.208	1.281	0.924	0.487	1.722	0	0.732	0.192	0.211	6.205	0.445	0.661	1.539
arhgef38	Rho guanine nucleotide exchange factor (GEF) 38	0.948	5.587	3.901	4.759	3.955	2.562	4.468	1.624	4.477	3.134	2.561	1.346	5.06	2.013	2.668	6.447	3.079
arhgef4	Rho guanine nucleotide exchange factor (GEF) 4	0.79	1.617	0.355	0.34	0.624	1.441	2.465	4.547	2.239	6.464	6.951	8.462	8.433	0.335	2.075	0.496	6.004
arhgef5	Rho guanine nucleotide exchange factor (GEF) 5	21.492	6.323	6.739	7.648	22.687	28.506	14.175	29.071	15.327	51.52	19.023	12.694	45.746	11.74	11.859	20.168	22.167
arhgef6	Rac/Cdc42 guanine nucleotide exchange factor (GEF) 6	6.321	3.382	2.483	4.759	6.244	4.965	7.858	3.411	5.511	6.073	8.963	5.962	4.216	6.205	6.078	9.092	5.696
arhgef7b	Rho guanine nucleotide exchange factor (GEF) 7b	2.845	6.029	4.788	4.079	7.285	4.644	5.393	2.923	7.405	4.114	4.207	4.231	3.373	3.019	11.266	2.81	9.236
arid1aa	AT rich interactive domain 1Aa (SWI-like)	2.37	3.97	2.305	3.399	4.995	5.605	5.393	6.496	3.961	6.464	8.963	7.116	6.114	6.373	8.598	2.645	8.467
arid1ab	AT rich interactive domain 1Ab (SWI-like)	3.793	4.705	2.128	4.249	7.493	8.328	6.625	4.223	3.789	6.464	10.792	9.424	4.638	6.541	8.153	8.927	5.388
arid1b	AT rich interactive domain 1B (SWI1-like)	10.114	8.528	5.675	6.459	12.905	14.093	10.785	9.42	6.716	13.908	9.329	17.31	16.233	8.889	8.45	11.737	13.855
arid2	"AT rich interactive domain 2 (ARID, RFX-like)"	7.427	6.47	4.433	6.119	13.529	10.73	9.091	9.42	7.577	12.929	16.463	16.733	10.541	12.579	9.191	13.555	15.086
arid4a	AT rich interactive domain 4A (RBP1-like)	17.383	16.027	8.512	23.285	52.243	44.681	32.356	30.207	26.176	46.23	36.766	40.774	40.476	31.698	26.683	36.864	41.718
arih2	ariadne homolog 2 (Drosophila)	6.321	13.528	6.207	6.629	19.773	27.385	13.559	12.505	16.188	28.013	29.45	30.965	23.189	24.654	4.151	18.845	31.558
arl1	ADP-ribosylation factor-like 1	41.088	20.585	25.182	21.076	21.855	69.343	26.81	29.395	22.215	120.865	85.788	79.432	115.737	66.918	26.98	16.366	18.935
arl13b	ADP-ribosylation factor-like 13b	3.003	1.764	1.596	5.949	7.077	5.765	4.622	5.035	5.683	4.897	4.39	7.885	6.114	4.361	6.967	5.29	5.85
arl14ep	ADP-ribosylation factor-like 14 effector protein	15.803	11.91	10.995	10.538	12.072	15.374	18.335	17.053	11.366	19.197	35.303	27.311	20.871	15.765	13.193	6.447	13.701
arl4aa	ADP-ribosylation factor-like 4aa	6.795	8.969	6.029	9.008	10.823	11.691	7.396	10.394	6.372	7.444	7.5	8.655	5.481	10.231	4.892	2.149	11.392
arl4ca	ADP-ribosylation factor-like 4Ca	7.902	2.5	1.951	3.739	4.163	15.054	6.625	0.974	3.616	4.897	11.707	7.308	2.741	7.212	5.04	12.564	4.002
arl5c	ADP-ribosylation factor-like 5C	90.394	24.996	11.349	105.039	41.211	13.132	88.287	19.164	61.651	16.455	21.767	16.156	14.335	22.474	185.447	71.744	75.276
arl6ip1	ADP-ribosylation factor-like 6 interacting protein 1	49.464	58.521	53.023	39.602	0.416	31.068	91.06	71.296	0.172	0	0.366	0.962	0.422	40.755	48.029	83.646	31.711
arl6ip5b	ADP-ribosylation factor-like 6 interacting protein 5b	5.215	3.97	3.547	5.099	9.574	18.417	22.187	14.454	9.472	22.528	23.596	18.079	28.038	6.038	5.93	7.108	9.698
arl6ip6	ADP-ribosylation factor-like 6 interacting protein 6	9.008	9.116	7.448	10.368	13.113	40.357	30.97	26.31	22.043	23.311	38.961	43.082	23.189	15.933	18.382	9.919	20.166
arl8	ADP-ribosylation factor-like 8	1.264	2.647	1.773	2.889	5.203	4.004	2.773	3.248	2.411	3.526	5.122	7.308	1.897	3.857	3.706	2.314	3.695
arl8a	ADP-ribosylation factor-like 8A	16.751	19.703	11.527	17.167	14.362	23.541	18.027	17.54	14.81	20.765	42.803	31.734	18.552	19.12	18.975	16.366	18.627
arl8ba	ADP-ribosylation factor-like 8Ba	4.267	4.264	4.611	5.099	7.285	13.132	9.245	8.77	6.2	14.104	9.512	15.771	11.384	8.889	7.264	3.306	9.082
arl8bb	ADP-ribosylation factor-like 8Bb	7.744	4.558	5.143	4.419	8.742	12.491	7.858	10.069	3.616	16.063	28.352	22.502	12.227	17.61	7.264	8.265	8.928
arl9	ADP-ribosylation factor-like 9	13.275	11.322	10.817	13.597	12.488	16.815	13.405	16.078	9.472	13.517	15.914	15.386	14.968	8.218	9.784	14.051	16.933
armc1	armadillo repeat containing 1	6.005	5.587	7.625	8.158	7.493	11.531	4.931	6.983	3.789	11.166	16.463	15.194	5.903	10.231	7.264	4.959	13.085
armh3	armadillo like helical domain containing 3	5.689	4.558	5.32	6.969	7.909	14.413	8.166	6.334	4.822	23.507	26.34	28.657	25.087	6.373	6.671	4.629	7.543
arnt2	aryl-hydrocarbon receptor nuclear translocator 2	7.269	3.676	4.433	8.838	10.199	8.968	6.471	2.598	7.061	60.139	11.341	9.039	79.477	6.876	7.115	9.919	7.081
arntl1a	aryl hydrocarbon receptor nuclear translocator-like 1a	2.054	1.029	0.355	2.38	3.538	2.242	2.311	0.487	0.689	1.959	4.024	3.654	1.897	1.677	2.817	1.488	5.388
arpc1a	"actin related protein 2/3 complex, subunit 1A"	71.588	32.937	45.22	43.681	45.999	102.013	60.707	55.543	40.814	132.619	156.212	135.015	135.975	66.248	32.761	24.962	45.72
arpc1b	"actin related protein 2/3 complex, subunit 1B"	4.267	2.794	1.951	6.969	3.955	11.691	20.03	25.173	11.71	4.114	16.463	7.693	1.476	13.585	9.191	1.488	10.16
arpc2	"actin related protein 2/3 complex, subunit 2"	63.686	47.052	35.112	32.973	37.881	109.54	100.305	83.639	65.612	85.605	138.103	117.32	96.131	63.229	116.664	28.764	58.189
arpc3	"actin related protein 2/3 complex, subunit 3"	48.199	25.732	25.004	30.594	25.185	77.671	57.163	60.74	40.125	70.129	118.165	80.586	63.244	55.011	45.065	12.564	32.789
arpc4	"actin related protein 2/3 complex, subunit 4"	10.43	7.499	6.207	8.498	9.366	21.46	15.716	18.352	8.094	25.858	38.23	24.041	20.871	18.281	9.636	3.802	7.543
arpc5a	"actin related protein 2/3 complex, subunit 5A"	9.956	4.558	10.285	6.289	7.701	29.467	19.876	23.549	9.472	58.768	49.754	52.506	46.379	16.772	9.487	1.984	10.468
arpc5b	"actin related protein 2/3 complex, subunit 5B"	5.215	2.5	4.433	5.949	16.235	8.328	20.646	23.386	12.744	19.197	40.608	25.58	14.546	17.946	7.115	2.976	5.388
arpc5la	"actin related protein 2/3 complex, subunit 5-like, a"	4.109	3.088	1.773	3.569	4.579	9.449	2.311	6.821	0.344	5.877	13.353	15.002	5.481	3.69	1.631	4.959	2.001
arpc5lb	"actin related protein 2/3 complex, subunit 5-like, b"	7.269	4.558	2.837	2.04	8.742	14.573	8.628	8.12	3.789	11.754	9.329	14.425	14.546	12.411	3.409	5.621	12.315
arpp19a	cAMP-regulated phosphoprotein 19a	8.06	5.882	7.093	2.04	2.498	6.086	7.088	6.821	5.166	8.423	5.67	6.347	8.011	6.541	5.781	4.463	4.772
arpp19b	cAMP-regulated phosphoprotein 19b	32.08	13.528	19.152	15.467	9.991	25.303	11.248	18.514	8.094	19.589	29.816	19.233	24.876	13.753	15.862	7.439	8.467
arrb2b	"arrestin, beta 2b"	5.531	10.587	5.32	5.439	12.072	14.733	12.48	15.916	17.393	7.444	24.511	22.31	11.173	11.908	20.457	6.447	12.931
arrdc2	arrestin domain containing 2	1.264	7.499	10.463	6.289	9.158	7.687	8.628	3.573	9.299	29.971	57.253	46.159	27.195	3.522	9.932	11.076	6.465
arrdc3a	arrestin domain containing 3a	13.275	53.081	119.169	10.878	41.836	36.353	27.734	16.89	21.354	119.69	104.446	129.822	82.85	13.082	26.683	38.021	31.865
arrdc3b	arrestin domain containing 3b	2.37	2.059	2.305	2.21	1.457	6.086	4.931	2.111	2.755	52.499	23.048	16.925	46.168	10.734	8.894	1.488	3.541
arsg	arylsulfatase G	10.272	3.529	7.271	13.087	1.665	5.125	2.619	1.949	8.266	3.918	5.122	4.039	5.27	16.436	11.266	2.645	19.396
arsh	arylsulfatase H	7.111	12.351	8.512	12.747	8.95	7.207	8.012	5.684	11.021	3.526	4.207	4.231	2.53	19.455	9.487	16.696	14.778
art4	ADP-ribosyltransferase 4 (Dombrock blood group)	22.598	11.616	0.532	2.38	1.457	7.527	11.71	6.659	14.638	0.588	4.573	0.577	0.422	12.243	5.188	9.257	11.392
arv1	"ARV1 homolog, fatty acid homeostasis modulator"	5.215	2.059	1.064	0.85	1.665	4.965	1.541	3.735	1.894	6.269	4.39	5.001	5.692	6.205	2.372	3.306	4.002
arvcfb	ARVCF delta catenin family member b	2.528	1.911	1.596	2.21	3.33	4.324	4.468	3.086	1.378	5.289	1.646	4.039	2.108	1.006	3.706	5.455	3.387
as3mt	arsenite methyltransferase	9.64	5.882	7.271	12.747	25.809	9.128	17.565	18.189	19.288	3.134	10.609	7.308	4.427	15.262	26.831	13.225	22.783
asap1b	"ArfGAP with SH3 domain, ankyrin repeat and PH domain 1b"	1.58	1.47	0.177	3.399	2.914	4.644	3.544	2.598	4.822	2.938	3.658	4.616	3.162	2.013	5.337	0.331	5.234
asap3	"ArfGAP with SH3 domain, ankyrin repeat and PH domain 3"	5.057	12.645	7.98	7.309	11.864	12.171	11.556	7.308	9.299	11.754	13.536	17.502	11.806	4.528	20.605	19.506	17.241
asb11	ankyrin repeat and SOCS box containing 11	1.422	0.147	0	1.7	6.869	0	0	0.325	1.894	0.784	2.378	0.962	0.211	7.044	0.148	1.322	0
asb6	ankyrin repeat and SOCS box containing 6	4.899	3.382	2.66	2.719	6.869	6.086	6.009	3.898	4.133	5.681	10.426	9.039	6.746	5.702	6.523	2.976	3.233
asb7	ankyrin repeat and SOCS box containing 7	2.212	1.911	1.951	3.569	4.163	4.164	3.39	4.06	5.511	4.897	4.39	5.001	4.427	2.683	6.078	1.322	5.08
asb8	ankyrin repeat and SOCS box containing 8	3.635	3.088	3.724	6.289	3.955	7.527	4.622	3.898	2.928	5.485	7.317	8.27	2.108	3.69	8.301	1.653	6.773
ascc1	activating signal cointegrator 1 complex subunit 1	11.536	0	1.773	4.759	3.33	8.007	7.704	8.12	3.1	39.766	21.036	15.002	56.498	0.335	8.746	0.496	0.616
ascc3	activating signal cointegrator 1 complex subunit 3	6.795	5.587	4.965	3.739	6.66	9.929	3.852	3.086	1.205	7.248	2.012	6.347	8.433	3.857	2.075	9.257	3.079
ascl1a	achaete-scute family bHLH transcription factor 1a	0	0.147	0.355	0.17	0.416	0.32	0	0	0.344	8.619	6.585	9.809	4.849	0	0	0	0.308
ascl1b	achaete-scute family bHLH transcription factor 1b	8.218	5.882	4.788	5.099	11.656	9.769	8.782	6.334	8.438	9.599	21.401	19.041	10.119	7.044	8.45	3.471	27.863
asf1bb	anti-silencing function 1Bb histone chaperone	23.231	7.499	11.172	10.198	7.701	20.979	16.178	14.129	6.027	19.197	18.841	15.002	22.979	15.094	11.711	5.125	6.927
ash1l	"ash1 (absent, small, or homeotic)-like (Drosophila)"	29.078	24.408	18.265	24.815	60.152	41.958	33.897	30.532	25.659	37.219	28.901	41.928	39.422	39.245	24.608	52.568	37.253
ash2l	"ash2 like, histone lysine methyltransferase complex subunit"	6.953	7.058	4.079	3.059	7.285	6.886	8.012	8.77	4.822	9.403	14.816	13.655	8.222	6.373	8.894	7.935	9.39
asna1	"arsA arsenite transporter, ATP-binding, homolog 1 (bacterial) [Source:ZFIN;Acc:ZDB-GENE-040625-120]"	30.184	9.263	26.423	12.238	16.651	45.321	18.952	14.941	14.466	52.107	55.79	47.121	56.92	21.971	25.349	5.951	21.398
asns	asparagine synthetase	15.487	5.734	8.867	6.799	13.113	18.417	4.314	6.821	4.477	30.951	42.254	35.581	31.411	17.442	1.927	3.802	3.233
asnsd1	asparagine synthetase domain containing 1	3.793	2.353	2.837	6.629	1.665	5.445	7.088	14.941	1.894	5.289	6.036	7.308	5.06	14.927	2.52	4.794	7.697
aspa	aspartoacylase	0.79	5.734	3.015	4.249	4.995	7.527	5.855	6.659	1.55	1.371	7.683	5.001	4.005	4.193	5.188	4.629	9.39
aspdh	aspartate dehydrogenase domain containing	35.399	12.498	23.94	35.183	68.894	52.368	47.456	42.875	35.131	48.581	71.338	61.93	52.914	23.983	37.356	25.127	33.251
aspg	asparaginase homolog (S. cerevisiae)	2.528	8.675	7.093	4.079	12.072	28.826	12.943	11.044	11.538	12.537	19.572	13.848	16.022	8.889	29.055	6.943	14.316
asph	aspartate beta-hydroxylase	53.572	13.086	24.65	16.827	50.161	69.824	44.683	50.995	27.726	120.865	70.24	75.393	111.309	55.346	24.756	32.731	41.256
aspscr1	"ASPSCR1 tether for SLC2A4, UBX domain containing"	2.528	5.293	7.98	5.099	10.823	4.804	10.94	10.069	7.922	8.032	24.694	16.156	10.751	4.193	13.045	4.463	11.699
asxl2	ASXL transcriptional regulator 2	6.479	7.058	5.675	9.178	17.484	17.936	9.861	12.668	8.094	9.99	6.768	4.424	11.173	8.721	10.673	8.761	13.855
atad1a	ATPase family AAA domain containing 1a	2.054	0.735	1.773	3.569	4.163	5.125	1.233	2.761	1.205	12.537	6.768	6.539	11.595	4.193	1.927	1.322	1.078
atad1b	ATPase family AAA domain containing 1b	43.616	13.528	23.408	20.566	20.398	42.279	18.643	26.959	20.321	44.076	58.351	67.315	43.217	33.208	16.306	24.135	17.549
atad2	ATPase family AAA domain containing 2	1.896	1.323	1.064	4.249	1.249	3.683	2.773	3.248	0.861	1.763	2.195	1.154	1.476	0.168	2.075	2.314	1.385
atad2b	ATPase family AAA domain containing 2B	13.749	5.293	7.093	19.036	22.063	14.413	17.257	14.779	8.266	29.971	24.145	36.542	24.665	9.56	17.492	24.466	19.858
atad5a	ATPase family AAA domain containing 5a	3.793	2.206	5.852	3.059	5.203	8.007	8.166	10.069	1.033	4.31	2.927	4.424	4.638	1.677	5.337	3.967	3.079
ATE1	arginyltransferase 1 [Source:NCBI gene;Acc:101886126]	1.58	2.5	3.901	2.21	2.706	5.125	4.006	2.111	2.583	3.33	14.999	10.77	2.108	7.044	2.224	1.653	3.695
atf3	activating transcription factor 3	21.65	0.735	2.837	2.889	18.108	24.182	7.55	20.138	17.221	177.086	166.089	211.177	187.202	19.287	2.965	6.282	12.315
atf4a	activating transcription factor 4a	43.142	30.731	19.684	24.475	54.324	85.198	57.163	53.269	52.696	280.713	231.757	184.251	300.409	78.491	33.65	28.103	66.656
atf5a	activating transcription factor 5a	0.632	2.206	1.064	4.759	5.412	4.004	4.931	4.223	2.067	4.114	28.901	18.848	3.795	2.013	2.075	0	5.696
atf5b	activating transcription factor 5b	102.088	28.378	48.412	42.322	54.532	49.645	123.263	214.862	42.88	30.363	129.323	95.78	26.562	57.023	38.097	39.013	191.5
atf6	activating transcription factor 6	30.342	14.557	10.817	12.068	49.121	88.08	22.033	15.266	18.771	96.183	83.045	81.355	87.066	106.499	17.344	30.582	33.251
atf7ip	activating transcription factor 7 interacting protein	15.013	26.026	10.64	21.586	16.443	20.819	15.254	20.788	13.26	16.847	22.133	20.002	15.6	27.338	18.678	14.713	25.862
atf7ip2	activating transcription factor 7 interacting protein 2	3.319	0.147	0.709	2.889	2.914	4.164	2.311	2.923	2.239	5.681	5.853	5.962	1.265	5.199	1.334	0.496	3.695
atg101	autophagy related 101	1.422	6.764	4.788	4.419	4.995	6.086	10.477	6.009	5.511	5.681	12.438	8.078	3.584	4.696	11.118	2.81	7.235
atg13	ATG13 autophagy related 13 homolog (S. cerevisiae)	9.166	19.115	10.285	23.795	21.022	28.026	20.801	20.138	26.176	28.404	37.315	31.157	23.4	16.772	27.128	12.894	30.48
ATG14	zgc:113944 [Source:ZFIN;Acc:ZDB-GENE-050913-155]	0.158	3.088	2.305	1.87	3.746	6.566	2.773	2.923	7.233	3.526	8.048	9.809	4.849	1.509	2.52	0.827	6.312
atg16l1	ATG16 autophagy related 16-like 1 (S. cerevisiae)	13.275	9.41	7.98	7.309	14.986	23.381	13.097	12.668	12.399	19.981	20.487	17.502	22.346	24.151	8.005	9.919	14.316
atg3	autophagy related 3	7.902	4.411	4.256	4.759	8.326	11.531	9.707	14.129	10.16	13.125	20.853	12.117	5.06	11.74	7.708	2.81	7.851
atg4a	"autophagy related 4A, cysteine peptidase"	0.474	1.911	0.532	1.36	4.371	5.605	3.082	2.923	3.789	7.836	10.243	8.655	6.535	2.851	2.668	2.976	9.544
atg4b	"autophagy related 4B, cysteine peptidase"	2.528	2.794	0.532	2.549	1.457	6.886	4.006	2.274	2.411	7.64	10.609	11.732	4.849	5.031	0.889	2.149	3.848
atg4c	"autophagy related 4C, cysteine peptidase"	6.163	5.146	6.739	5.779	4.163	8.167	5.085	3.898	6.716	3.918	6.402	4.231	5.27	4.361	10.228	3.967	6.158
atg5	ATG5 autophagy related 5 homolog (S. cerevisiae)	11.062	8.675	4.256	10.878	10.615	16.015	10.477	9.257	7.233	29.188	22.865	17.117	22.979	13.585	8.598	12.564	12.931
atg7	ATG7 autophagy related 7 homolog (S. cerevisiae)	0.79	1.176	0.532	0.85	6.66	4.644	3.544	2.436	7.577	2.547	9.329	10.578	4.638	3.69	0.741	2.48	9.082
atg9a	ATG9 autophagy related 9 homolog A (S. cerevisiae)	1.896	2.941	2.483	1.87	3.538	3.043	4.622	4.06	2.239	3.33	4.756	6.924	3.162	1.509	3.261	1.653	6.004
atg9b	autophagy related 9B	0.316	3.382	6.384	4.079	4.995	6.886	12.326	7.795	3.961	8.227	7.683	8.462	9.065	1.342	3.409	2.48	15.394
atic	5-aminoimidazole-4-carboxamide ribonucleotide formyltransferase/IMP cyclohydrolase	2.054	3.823	6.384	1.19	3.538	5.445	6.779	5.197	5.683	1.959	6.219	8.078	2.319	5.031	3.409	6.612	4.31
atl3	atlastin 3	30.816	11.322	22.522	21.416	26.017	68.062	25.269	25.335	22.043	139.671	87.618	92.895	146.726	65.409	10.377	14.382	22.937
atm	ATM serine/threonine kinase	3.319	1.176	1.596	0	3.122	3.043	1.387	2.761	1.722	3.134	6.951	5.578	3.584	2.013	3.854	0.661	1.693
atox1	antioxidant 1 copper chaperone	157.715	91.311	218.831	121.186	104.486	216.517	109.241	168.414	147.584	163.766	265.779	204.83	197.532	118.91	193.897	65.462	99.907
ATP11B	si:dkey-211e20.10 [Source:ZFIN;Acc:ZDB-GENE-081031-13]	6.479	5.44	3.901	8.158	9.158	27.065	10.169	7.633	11.71	38.591	23.596	24.81	37.314	12.579	6.819	6.943	6.619
atp11c	ATPase phospholipid transporting 11C	8.376	4.411	6.207	1.36	0	8.808	0	0	0	0	3.475	5.77	0	2.516	4.299	20.994	20.782
atp13a1	ATPase 13A1	55.943	14.998	22.522	12.068	22.479	50.606	31.124	29.72	13.432	108.132	86.52	77.893	134.077	54.508	8.598	21.821	29.864
atp13a3	ATPase 13A3	27.813	19.409	16.847	15.297	13.113	48.204	15.716	17.702	15.327	54.654	31.096	30.388	61.979	32.537	18.678	15.539	16.933
atp1a1a.1	"ATPase Na+/K+ transporting subunit alpha 1a, tandem duplicate 1"	108.883	56.463	61.89	76.655	111.77	221.642	102.154	113.196	69.229	456.428	203.77	190.405	579.737	173.25	129.116	91.085	144.087
atp1a1a.4	"ATPase Na+/K+ transporting subunit alpha 1a, tandem duplicate 4"	32.08	48.081	12.236	20.056	78.885	194.898	60.399	43.362	61.479	4.701	13.719	4.231	1.897	23.145	13.638	19.176	148.09
atp1b1a	ATPase Na+/K+ transporting subunit beta 1a	275.606	196.149	105.337	130.024	214.799	322.534	214.169	158.183	188.915	347.512	240.72	228.102	314.955	196.227	190.487	163.987	293.87
atp1b2a	ATPase Na+/K+ transporting subunit beta 2a	10.272	0.588	0.709	1.02	2.081	9.449	1.695	3.573	1.722	7.052	9.146	8.655	5.692	5.199	1.334	1.322	1.847
atp23	ATP23 metallopeptidase and ATP synthase assembly factor homolog	5.215	1.029	1.241	2.719	3.122	6.726	5.085	5.197	3.272	3.134	12.073	6.924	3.795	7.883	3.261	3.471	7.081
atp2a2a	ATPase sarcoplasmic/endoplasmic reticulum Ca2+ transporting 2a	4.741	0.441	0.177	1.19	4.579	12.011	1.849	2.761	1.722	10.382	4.024	5.385	10.541	14.759	1.482	1.653	1.385
atp2a2b	ATPase sarcoplasmic/endoplasmic reticulum Ca2+ transporting 2b	94.028	28.378	37.063	17.167	56.822	196.019	37.595	57.816	36.509	190.995	146.334	146.17	201.538	140.546	23.718	32.07	32.173
atp2a3	ATPase sarcoplasmic/endoplasmic reticulum Ca2+ transporting 3	7.111	8.381	4.256	8.498	13.321	8.007	14.021	11.368	9.644	9.99	13.536	10.001	7.8	18.449	10.525	9.423	15.702
atp2b1a	ATPase plasma membrane Ca2+ transporting 1a	19.122	18.086	8.512	12.408	24.352	37.314	15.408	23.224	21.01	23.115	28.718	25.387	16.865	27.505	13.934	30.086	23.861
atp2b1b	ATPase plasma membrane Ca2+ transporting 1b	0	0.441	0.177	0.34	1.457	0.641	2.311	1.624	0.517	0.979	0.915	1.346	0	1.006	2.075	5.455	1.385
atp2b2	ATPase plasma membrane Ca2+ transporting 2	26.707	26.026	20.393	17.506	69.726	70.304	77.809	83.151	48.219	38.982	48.473	53.083	36.049	49.308	46.844	47.278	67.271
atp2c1	ATPase secretory pathway Ca2+ transporting 1	10.114	9.705	5.675	9.348	9.783	29.627	18.798	17.865	13.26	18.806	41.522	34.042	15.179	13.92	15.565	8.1	21.398
atp5f1b	ATP synthase F1 subunit beta	1083.617	712.546	1117.386	728.134	823.605	707.845	613.231	655.305	372.836	631.163	979.89	874.133	806.572	1319.417	435.527	935.155	693.343
atp5f1c	ATP synthase F1 subunit gamma	380.38	297.899	425.603	292.511	170.674	211.553	173.8	236.624	231.107	160.435	343.885	243.296	183.408	340.63	240.592	215.563	143.779
atp5f1d	ATP synthase F1 subunit delta	309.108	201.295	361.408	216.706	235.613	307.32	228.036	204.793	164.117	266.217	432.6	382.542	268.998	369.309	213.464	252.923	233.218
atp5f1e	ATP synthase F1 subunit epsilon	255.852	193.649	233.55	213.817	178.167	211.072	187.667	168.739	170.489	231.544	353.214	293.493	239.273	235.305	273.501	158.036	184.727
atp5fa1	ATP synthase F1 subunit alpha	390.336	294.811	421.879	314.607	173.171	303.637	174.416	207.554	109.87	192.17	377.908	287.916	201.538	393.796	262.828	268.132	157.942
atp5if1a	ATP synthase inhibitory factor subunit 1a	50.728	34.995	39.014	29.234	44.75	83.596	35.746	43.362	41.847	74.831	109.751	84.24	70.622	48.805	45.065	31.905	36.638
atp5l	"ATP synthase, H+ transporting, mitochondrial F0 complex, subunit g"	925.112	489.049	805.1	491.541	500.99	586.935	516.932	455.059	377.313	520.289	1002.023	766.814	673.759	793.797	629.572	391.618	463.357
atp5mc1	ATP synthase membrane subunit c locus 1	563.854	272.314	661.813	386.842	157.353	273.209	205.694	275.114	129.158	194.129	478.513	309.264	215.662	439.247	324.347	295.242	82.204
atp5mc3a	ATP synthase membrane subunit c locus 3a	123.106	49.111	83.879	52.859	63.066	115.465	70.876	70.646	56.83	105.977	108.836	79.047	128.175	110.692	57.072	59.346	68.349
atp5mc3b	ATP synthase membrane subunit c locus 3b	756.809	754.305	699.053	750.739	507.442	413.176	628.485	508.978	499.927	457.799	853.494	660.072	360.069	786.418	1185.616	514.773	800.484
atp5md	ATP synthase membrane subunit DAPIT	257.116	156.448	253.411	166.906	125.924	194.257	151.613	139.993	86.278	204.707	501.377	333.498	218.613	201.091	177.294	94.722	88.053
atp5mea	ATP synthase membrane subunit ea	48.199	71.313	82.106	55.579	119.68	90.803	85.359	89.16	93.855	77.965	124.018	89.817	71.887	88.051	97.097	84.308	109.605
atp5mf	ATP synthase membrane subunit f	480.097	251.435	514.271	276.534	209.179	338.388	243.598	291.355	207.514	317.149	497.17	397.928	393.588	411.574	148.536	174.401	159.327
atp5pb	ATP synthase peripheral stalk-membrane subunit b	188.531	137.775	224.506	199.88	183.578	167.673	168.716	195.861	148.962	157.889	290.656	249.45	157.899	241.175	196.565	186.304	190.115
atp5pd	ATP synthase peripheral stalk subunit d	329.968	273.197	280.189	309.168	123.634	225.966	156.235	124.727	199.937	141.042	326.691	201.176	123.958	360.253	99.024	196.883	143.471
atp5pf	ATP synthase peripheral stalk subunit F6	164.984	148.214	204.644	198.52	164.013	191.374	156.389	184.655	118.309	170.622	358.336	278.299	164.013	244.361	127.486	157.374	105.294
atp5po	ATP synthase peripheral stalk subunit OSCP	204.492	173.652	213.156	198.18	117.598	132.921	121.568	127.975	111.592	123.216	220.965	162.133	137.029	213.166	140.234	130.264	127.308
mt-atp6		5795.777	7482.031	10475.161	6444.766	6315.137	3971.299	6666.808	6345.173	8047.746	6397.436	13042.582	10843.871	6366.563	6968.409	9510.873	4735.45	5410.197
atp6ap1b	ATPase H+ transporting accessory protein 1b	9.798	5.293	6.916	8.838	10.199	21.139	16.178	15.266	10.677	15.28	27.803	17.117	14.546	21.468	10.525	3.802	8.775
atp6ap2	ATPase H+ transporting accessory protein 2	12.959	7.205	8.157	12.068	10.823	21.62	22.495	21.275	9.644	25.662	33.474	25.964	23.189	17.61	14.527	6.778	8.313
atp6v0a1a	ATPase H+ transporting V0 subunit a1a	6.953	6.176	1.773	3.909	8.326	18.577	6.625	9.257	4.133	18.022	19.023	20.579	19.395	9.057	5.188	3.802	9.39
atp6v0a2b	ATPase H+ transporting V0 subunit a2b	0.948	0.735	0.709	0	0.208	6.246	1.387	2.111	0.172	7.248	2.012	2.116	4.638	8.05	0.445	0.165	0.77
atp6v0b	ATPase H+ transporting V0 subunit b	22.914	9.557	12.768	16.147	14.153	33.31	17.873	23.549	13.26	27.033	52.497	40.197	34.152	24.99	18.826	8.431	17.241
atp6v0ca	ATPase H+ transporting V0 subunit ca	195.8	112.19	119.878	129.684	92.414	245.824	236.664	221.683	121.408	188.644	223.525	185.212	191.208	231.783	116.961	106.624	224.751
atp6v0cb	ATPase H+ transporting V0 subunit cb	9.166	5.146	1.064	4.589	2.081	2.242	1.079	1.624	2.239	6.073	5.122	4.424	6.535	4.864	2.965	1.157	5.542
atp6v1ab	ATPase H+ transporting V1 subunit Ab	0	1.911	0.887	2.889	1.041	1.281	2.003	3.573	0.344	2.155	6.402	3.27	0.632	5.87	0.445	0	0.308
atp6v1c1a	ATPase H+ transporting V1 subunit C1a	4.267	2.059	6.029	5.779	6.869	13.933	9.553	8.932	9.988	13.712	19.572	17.117	8.854	15.933	2.52	6.447	10.006
atp6v1d	ATPase H+ transporting V1 subunit D	24.969	19.556	26.423	15.467	21.23	42.759	23.728	27.122	20.321	44.859	66.582	54.237	44.06	33.543	28.017	11.076	14.008
atp6v1e1a	ATPase H+ transporting V1 subunit E1a	11.694	6.029	6.561	10.878	7.493	15.374	8.166	9.744	6.888	16.455	17.194	17.117	14.335	11.572	5.93	6.612	8.775
atp6v1e1b	ATPase H+ transporting V1 subunit E1b	31.132	11.91	16.137	15.807	21.646	52.047	23.112	29.395	16.877	34.281	41.522	41.351	25.087	48.302	7.412	8.927	13.701
atp6v1h	ATPase H+ transporting V1 subunit H	10.904	3.97	8.512	9.008	12.072	18.417	21.109	17.54	9.988	17.826	31.828	19.81	18.973	17.107	12.007	8.1	10.006
atp7a	ATPase copper transporting alpha	7.585	1.911	2.305	2.889	1.457	11.21	3.698	4.06	3.1	25.074	13.902	10.77	25.719	4.528	5.337	2.645	3.387
mt-atp8		188.847	207.177	323.281	251.719	547.613	268.405	267.942	217.948	236.962	221.945	219.684	293.686	260.354	349.184	142.606	335.908	282.171
atp8a1	ATPase phospholipid transporting 8A1	2.37	0.441	1.064	1.36	2.29	2.722	2.619	1.624	1.722	2.547	2.744	3.654	1.054	5.702	1.927	2.149	5.85
atp9b	ATPase phospholipid transporting 9B	3.635	3.235	3.015	2.549	4.995	7.207	5.547	4.71	1.722	8.032	7.5	11.155	13.281	4.361	6.374	3.141	5.388
atpaf1	ATP synthase mitochondrial F1 complex assembly factor 1	7.744	2.059	2.66	4.589	1.665	10.089	3.544	1.462	4.994	6.073	10.243	8.27	4.849	12.746	1.631	2.314	3.848
atrnl1b	attractin-like 1b	4.899	4.705	2.128	5.609	12.072	12.011	9.245	8.445	8.094	14.496	6.768	15.194	9.276	7.715	8.005	5.455	12.315
atxn1b	ataxin 1b	12.484	11.322	3.901	13.427	14.362	5.125	8.012	7.146	11.538	2.351	6.219	4.808	5.06	7.212	18.975	18.019	7.081
atxn3	ataxin 3	4.109	4.999	3.369	1.53	6.452	4.644	6.934	2.598	3.961	3.33	6.402	5.962	6.324	4.361	7.115	5.951	5.696
atxn7	ataxin 7	2.37	21.762	4.965	18.866	18.524	8.648	9.091	6.821	9.127	1.959	8.963	9.232	2.108	4.193	34.984	10.249	24.784
atxn7l3	ataxin 7-like 3	2.054	1.176	0.709	1.19	2.498	2.082	0.924	2.598	0.689	2.155	2.561	5.385	2.951	1.174	1.186	1.322	1.539
auh	AU RNA binding protein/enoyl-CoA hydratase	15.961	12.792	23.586	17.337	11.656	8.968	12.326	13.642	18.254	8.619	17.926	18.464	10.751	18.449	8.301	12.068	10.468
aup1	AUP1 lipid droplet regulating VLDL assembly factor	47.251	27.349	28.196	30.934	46.831	52.208	38.057	37.84	21.871	72.088	74.996	59.814	79.687	53.501	23.866	32.897	37.099
aurkaip1	aurora kinase A interacting protein 1	18.49	6.029	14.541	7.309	9.991	24.823	13.405	13.642	4.994	28.6	34.571	27.503	25.719	22.642	3.558	4.298	7.081
aurkb	aurora kinase B	0.474	1.176	2.305	1.19	0.416	6.406	2.927	4.223	1.033	0.196	2.195	0.577	1.265	2.18	5.93	1.818	2.309
aven	"apoptosis, caspase activation inhibitor"	8.06	3.823	3.369	5.609	6.452	7.207	6.317	9.42	2.928	7.248	13.353	12.501	11.806	7.547	8.153	2.149	6.312
avpr2ab	"arginine vasopressin receptor 2a, duplicate b"	2.528	4.117	2.483	7.309	3.746	5.125	0.462	0.974	1.894	0.588	0	0	0.211	2.013	4.299	6.612	3.541
axin1	axin 1	12.326	11.175	9.753	9.348	10.615	11.37	6.779	7.308	9.472	12.341	17.926	16.925	13.07	15.262	10.525	8.761	10.468
axin2	"axin 2 (conductin, axil)"	3.319	3.676	0	5.609	2.498	3.844	4.006	5.359	3.1	6.269	3.658	5.578	5.692	4.193	4.892	4.298	3.695
azin1a	antizyme inhibitor 1a	5.057	3.97	1.773	3.229	2.29	9.449	6.163	4.872	1.894	9.403	6.402	5.962	5.481	5.031	3.706	2.976	2.155
b2m	beta-2-microglobulin	238.784	162.918	93.81	187.812	91.373	71.906	122.338	163.542	293.447	87.172	178.162	104.627	58.606	414.593	176.553	104.641	384.694
b2ml	"beta-2-microglobulin, like"	418.939	269.374	306.612	353.869	501.198	261.198	336.507	418.193	379.38	413.136	551.863	512.748	391.691	411.238	324.792	332.933	504.767
b3gnt2b	"UDP-GlcNAc:betaGal beta-1,3-N-acetylglucosaminyltransferase 2b"	7.902	6.764	2.66	12.917	7.285	18.737	12.788	6.496	7.749	26.054	33.657	19.425	30.357	6.541	22.829	6.282	9.39
b3gnt2l	"UDP-GlcNAc:betaGal beta-1,3-N-acetylglucosaminyltransferase 2, like"	1.896	2.647	4.256	4.419	11.864	23.702	20.338	9.582	9.472	17.043	33.108	24.041	6.114	14.256	16.899	10.249	8.775
b3gnt3.4	"UDP-GlcNAc:betaGal beta-1,3-N-acetylglucosaminyltransferase 3, tandem duplicate 4"	31.448	31.613	29.97	41.982	66.604	51.887	101.538	58.303	57.863	19.393	41.888	42.505	20.66	68.763	44.62	15.374	56.496
b4galt1	"UDP-Gal:betaGlcNAc beta 1,4- galactosyltransferase, polypeptide 1"	4.425	2.059	3.901	3.739	6.244	9.609	5.393	2.598	5.339	6.073	10.609	8.462	2.951	6.541	7.264	4.463	9.082
b4galt1l	"DP-Gal:betaGlcNAc beta 1,4- galactosyltransferase, polypeptide 1, like"	9.798	8.234	7.625	7.139	15.194	20.178	10.785	11.856	13.088	17.043	21.401	20.195	17.498	15.598	8.598	7.77	18.011
b4galt4	"UDP-Gal:betaGlcNAc beta 1,4- galactosyltransferase, polypeptide 4"	9.956	11.616	7.093	8.328	9.158	16.815	12.018	10.719	11.538	20.373	22.133	22.31	19.606	9.057	8.153	8.265	22.629
b4galt6	"UDP-Gal:betaGlcNAc beta 1,4- galactosyltransferase, polypeptide 6"	16.909	9.999	5.497	8.838	14.778	18.897	14.329	15.428	8.955	22.919	47.742	32.119	23.611	18.449	22.532	4.629	11.853
b4galt7	"xylosylprotein beta 1,4-galactosyltransferase, polypeptide 7 (galactosyltransferase I)"	9.008	1.47	2.483	3.739	3.538	9.449	4.006	4.71	0.861	15.28	10.792	6.155	10.119	9.895	3.261	2.314	3.233
b9d2	B9 domain containing 2	6.005	1.617	3.724	3.059	2.29	6.726	3.544	3.411	1.205	5.289	4.756	2.308	4.005	3.857	4.595	2.48	4.618
babam2	BRISC and BRCA1 A complex member 2	3.003	1.764	0.709	2.889	2.29	4.004	4.622	3.735	2.067	5.485	5.305	4.616	3.584	3.69	4.299	0.331	3.079
bace2	beta-secretase 2	6.163	4.558	5.32	4.249	3.955	8.488	6.163	6.659	4.994	9.99	11.524	8.078	10.751	5.87	4.595	5.455	5.08
bach1a	"BTB and CNC homology 1, basic leucine zipper transcription factor 1 a"	2.37	3.529	1.773	2.21	6.66	6.406	7.396	4.06	3.961	2.742	9.146	10.963	4.216	7.212	8.45	5.125	2.771
bach1b	"BTB and CNC homology 1, basic leucine zipper transcription factor 1 b"	4.267	4.117	6.916	6.119	7.701	11.37	9.091	6.171	10.677	39.766	27.438	28.849	33.519	12.411	8.598	4.463	11.545
bach2a	"BTB and CNC homology 1, basic leucine zipper transcription factor 2a"	2.37	4.264	4.433	2.04	5.62	4.004	6.317	3.411	5.166	4.897	4.939	2.116	8.222	1.845	3.409	2.976	3.387
bag1	BCL2 associated athanogene 1	8.06	4.705	3.547	7.478	11.031	17.456	11.094	9.257	5.166	29.971	24.511	27.311	26.141	7.044	6.374	9.092	8.313
bag2	BCL2 associated athanogene 2	28.446	23.232	9.576	26.345	40.379	32.029	27.58	32.643	14.81	42.313	87.618	74.623	35.417	45.115	41.507	16.366	33.713
bag3	BCL2 associated athanogene 3	12.642	3.97	3.724	10.878	15.402	6.886	9.553	7.471	4.477	12.733	19.206	28.657	5.06	2.516	5.781	2.645	4.464
bag4	BCL2 associated athanogene 4	2.054	0.735	2.305	0.51	3.122	2.562	1.695	1.786	1.894	3.526	6.036	5.193	1.265	3.857	1.631	0.165	0.77
bag5	BCL2 associated athanogene 5	2.212	4.264	4.965	6.289	6.869	8.968	5.393	5.684	5.855	3.722	3.658	4.616	3.795	7.379	3.558	6.447	7.235
bag6	BCL2 associated athanogene 6	7.111	3.382	7.271	6.969	7.493	14.894	4.16	4.06	6.888	6.073	10.243	8.847	8.854	9.895	4.744	4.959	6.004
bahcc1a	BAH domain and coiled-coil containing 1a	5.215	6.176	2.837	4.419	13.529	11.851	6.471	5.684	9.644	11.754	5.67	5.193	12.227	7.883	5.781	11.902	11.238
bahcc1b	BAH domain and coiled-coil containing 1b	4.583	2.059	3.724	1.19	3.122	8.488	3.698	3.086	2.411	4.506	4.939	6.155	4.638	2.851	3.261	3.471	4.618
baiap2a	BAR/IMD domain containing adaptor protein 2a	9.956	8.528	4.079	11.558	11.239	14.093	12.943	9.257	15.327	26.641	21.401	22.118	15.179	10.734	13.193	23.97	10.93
baiap2l1a	BAR/IMD domain containing adaptor protein 2 like 1a	5.057	5.293	0.532	3.399	3.955	2.883	4.776	5.035	3.444	11.362	9.146	2.5	9.908	4.025	2.372	3.967	5.542
baiap2l1b	BAR/IMD domain containing adaptor protein 2 like 1b	5.057	4.558	3.724	7.818	17.9	11.851	10.477	7.308	7.749	7.836	12.987	11.155	6.746	4.025	7.115	9.919	18.165
bambia	BMP and activin membrane-bound inhibitor (Xenopus laevis) homolog a	5.531	5.146	6.739	5.779	11.448	9.769	14.021	6.009	11.366	4.31	13.353	12.117	3.584	7.379	20.457	2.976	12.315
banf1	BAF nuclear assembly factor 1	58.471	22.35	50.54	45.721	23.936	66.14	49.305	58.628	29.965	55.829	82.496	68.084	44.903	47.128	67.449	21.16	26.478
bap1	BRCA1 associated protein-1 (ubiquitin carboxy-terminal hydrolase)	3.951	5.44	4.965	5.779	7.285	9.128	9.245	9.257	3.616	10.97	14.268	20.195	12.227	7.715	7.857	5.29	6.773
batf3	"basic leucine zipper transcription factor, ATF-like 3"	0.474	0.147	0	1.36	0.416	4.644	1.387	0.65	0.517	17.043	37.315	26.734	17.708	1.509	4.299	0	0.924
baxa	"BCL2 associated X, apoptosis regulator a"	8.218	4.705	2.66	9.178	10.407	19.218	14.329	7.633	7.749	28.796	34.937	27.888	29.303	8.05	14.083	5.125	8.928
baxb	"BCL2 associated X, apoptosis regulator b"	1.264	0.882	1.241	2.04	1.665	3.203	2.773	2.111	3.444	6.073	7.5	4.616	4.005	1.677	2.224	0.992	1.385
baz1a	"bromodomain adjacent to zinc finger domain, 1A"	9.956	8.087	7.625	12.577	26.017	31.389	17.719	18.514	11.538	39.962	27.803	44.043	43.638	19.623	11.563	16.696	25.862
baz2a	"bromodomain adjacent to zinc finger domain, 2A"	16.277	11.616	9.753	13.597	36.216	40.677	25.577	19.001	14.982	32.322	52.68	51.929	34.363	33.208	21.939	25.788	29.248
baz2ba	"bromodomain adjacent to zinc finger domain, 2Ba"	22.756	14.998	11.881	32.294	78.468	61.656	42.371	23.224	35.82	31.93	25.06	41.735	33.519	29.35	27.869	74.72	80.664
bcam	basal cell adhesion molecule (Lutheran blood group)	5.215	4.558	5.497	3.399	9.991	45.642	19.876	8.445	5.166	10.382	23.779	17.887	4.216	11.405	10.97	15.704	0.77
bcap29	B cell receptor associated protein 29	9.324	12.498	11.349	12.408	23.728	18.897	17.411	17.377	11.194	18.806	22.316	21.733	17.919	12.411	16.751	13.886	24.476
bcap31	B cell receptor associated protein 31	115.995	60.139	106.223	60.848	61.401	185.769	78.118	90.622	74.739	258.773	190.966	184.828	331.82	78.491	58.999	41.658	54.802
bcar1	"BCAR1 scaffold protein, Cas family member"	11.062	4.852	7.803	8.328	10.823	25.143	19.414	13.804	27.726	24.682	47.376	41.928	21.292	21.971	11.118	8.1	14.316
bcar3	"BCAR3 adaptor protein, NSP family member"	0.632	0.588	0.177	2.889	2.706	6.086	0.308	1.949	4.133	12.733	8.048	4.808	8.643	4.696	0.593	0.331	1.232
bcas2	BCAS2 pre-mRNA processing factor	5.057	4.705	2.483	3.059	10.199	7.527	8.012	5.035	4.305	9.011	14.633	12.501	10.962	6.038	1.927	1.984	4.156
bcas3	BCAS3 microtubule associated cell migration factor	0.79	4.411	4.433	4.249	13.737	16.975	17.565	10.881	9.644	16.259	12.073	21.348	12.227	8.05	4.892	18.349	18.627
bcat1	"branched chain amino-acid transaminase 1, cytosolic"	16.435	4.411	4.788	3.059	3.538	6.086	4.314	0.812	4.65	8.032	17.743	10.963	9.276	6.373	2.075	4.629	0.616
bcat2	"branched chain amino-acid transaminase 2, mitochondrial"	29.552	14.704	12.236	12.408	8.95	14.413	17.719	19.001	8.611	16.455	10.975	11.732	14.546	15.933	20.012	24.962	14.47
bccip	BRCA2 and CDKN1A interacting protein	33.344	24.261	27.664	37.053	54.532	45.802	33.127	31.344	35.82	36.828	86.52	76.547	32.887	79.162	32.464	47.94	73.583
bckdhb	branched chain keto acid dehydrogenase E1 subunit beta	44.091	28.231	33.694	20.226	50.37	34.271	38.365	30.857	30.137	23.899	29.999	19.618	18.973	35.388	39.58	31.243	40.486
bckdhbl	"branched chain keto acid dehydrogenase E1 subunit beta, like"	42.826	56.021	51.072	41.642	31.845	56.692	62.094	61.389	95.06	11.754	33.657	22.31	10.541	66.415	45.806	56.04	60.652
bckdk	branched chain ketoacid dehydrogenase kinase	46.461	29.408	35.999	40.112	52.243	43.239	39.136	44.661	21.354	32.714	72.618	65.969	39	42.097	42.693	28.599	39.408
bcl10	BCL10 immune signaling adaptor	5.215	3.088	4.788	2.719	8.742	8.007	7.858	6.171	4.133	6.073	11.158	13.078	6.957	9.727	4.744	3.637	9.852
bcl2a	BCL2 apoptosis regulator a	5.531	2.794	2.66	2.719	4.579	5.925	5.239	6.171	4.477	3.134	6.036	7.885	2.53	8.386	6.078	2.48	7.389
bcl2l1	BCL2 like 1	13.275	8.381	8.867	17.337	6.244	16.175	4.622	9.257	7.233	62.685	29.267	25.195	63.876	15.43	8.301	12.564	7.697
bcl2l10	BCL2 like 10	1.422	1.029	0.177	5.439	4.579	8.648	3.39	3.411	6.544	10.382	25.06	13.271	4.216	5.367	3.409	0.992	4.156
bcl2l11	BCL2 like 11	4.109	9.116	3.192	11.218	15.402	11.05	12.018	5.035	9.472	7.248	6.402	6.539	6.957	3.857	11.563	6.282	16.933
bcl3	BCL3 transcription coactivator	0.474	0.735	0	0.17	0.833	15.374	1.233	1.462	2.583	34.085	18.658	10.963	22.346	4.864	1.631	0	3.695
bcl7ba	BAF chromatin remodeling complex subunit BCL7B a	37.295	10.734	13.477	10.708	18.941	45.001	17.103	19.976	13.432	89.327	49.388	56.352	100.558	38.742	8.301	15.043	21.859
bcl9	BCL9 transcription coactivator	5.215	4.558	2.483	3.739	4.371	5.445	5.701	4.385	5.511	4.114	4.207	5.193	2.319	4.361	2.965	3.637	5.234
bco1	beta-carotene oxygenase 1	0.632	8.087	0.355	1.53	0.833	0.32	0.616	0.162	18.427	1.567	0.366	1.346	1.476	0.671	0.593	0.165	8.005
bco1l	"beta-carotene oxygenase 1, like"	0.632	4.264	0.887	1.36	0.416	0.641	0.77	0.325	2.755	0.196	0.183	0.385	0.422	0.671	1.186	2.645	5.234
bco2a	beta-carotene oxygenase 2a	4.741	3.97	3.192	7.309	2.29	0.32	2.619	1.624	4.994	0.392	3.841	4.039	0	2.348	5.188	7.604	4.002
bco2l	"beta-carotene 15, 15-dioxygenase 2, like"	0.948	1.764	4.788	1.19	1.665	0.641	2.927	6.821	7.922	0.784	0.183	1.154	1.054	0	4.892	9.919	6.773
bcorl1	BCL6 corepressor-like 1	2.37	0.735	0.887	1.19	5.62	2.242	3.39	2.761	3.444	2.547	2.744	1.923	0.632	3.354	1.038	6.447	7.081
bcs1l	BC1 (ubiquinol-cytochrome c reductase) synthesis-like	9.482	1.617	1.951	2.21	1.457	3.523	2.465	1.137	0.861	4.897	8.231	4.424	5.27	5.702	2.224	0.661	0.77
bdh1	"3-hydroxybutyrate dehydrogenase, type 1"	10.114	8.528	14.896	5.099	12.28	19.858	16.024	19.001	14.638	5.093	13.353	8.27	8.222	8.889	16.455	12.564	17.549
becn1	"beclin 1, autophagy related"	0.79	0.588	0.355	2.719	8.95	3.043	4.006	1.462	4.822	4.506	4.39	2.308	2.951	6.541	1.334	3.141	7.081
bend3	BEN domain containing 3	3.161	0.441	1.773	3.399	4.787	3.363	3.544	5.359	3.272	4.897	7.5	7.116	4.427	4.696	2.668	1.984	4.002
bend5	BEN domain containing 5	16.435	8.234	7.803	7.478	21.646	9.929	14.483	15.266	9.988	12.537	14.085	20.771	9.908	15.933	5.633	16.2	20.628
bet1l	Bet1 golgi vesicular membrane trafficking protein-like	0.948	2.647	2.66	1.87	4.995	5.285	4.931	2.761	2.755	7.836	9.695	7.116	5.06	6.876	2.52	0.992	2.155
bfb	complement component bfb	12.959	1.911	1.241	10.538	4.579	2.883	0	0.162	11.366	2.547	11.158	15.771	4.216	18.784	8.746	2.81	9.082
bhlhe40	"basic helix-loop-helix family, member e40"	34.293	26.32	15.783	32.124	28.307	15.694	34.976	28.908	25.659	6.269	31.645	26.734	3.584	35.053	12.897	30.582	42.025
bhmt	betaine-homocysteine methyltransferase	3526.614	2038.388	2047.684	2473.683	1744.411	2412.598	1044.188	1226.809	2452.451	287.961	537.046	506.594	393.167	1864.157	2547.489	1057.649	1633.912
bicc1b	BicC family RNA binding protein 1b	1.264	0.735	0.177	1.02	1.873	5.125	3.236	3.898	2.239	6.073	1.646	2.885	3.795	1.342	3.854	1.322	2.001
bicra	BRD4 interacting chromatin remodeling complex associated protein	1.106	1.764	1.064	1.02	2.498	5.285	2.003	4.547	2.239	2.938	3.11	5.001	1.476	2.013	2.668	4.463	6.158
bida	BH3 interacting domain death agonist	5.057	2.5	2.837	4.929	0	7.046	4.468	0	2.583	4.31	6.585	9.232	2.108	2.516	0.148	1.818	0
bin2a	bridging integrator 2a	3.319	5.146	0.177	1.02	1.249	6.726	5.855	2.436	13.777	0.392	0.915	0	0	1.677	1.334	1.653	13.085
bin2b	bridging integrator 2b	1.422	1.323	1.419	1.87	4.787	4.804	5.085	4.223	1.894	3.33	3.658	1.539	1.476	5.702	3.261	0.496	3.541
bin3	bridging integrator 3	9.008	7.205	5.675	6.459	6.66	9.449	6.471	9.582	6.544	14.3	14.633	19.81	17.287	5.031	11.266	1.984	11.853
birc6	baculoviral IAP repeat containing 6	4.109	2.794	0.709	1.19	9.991	8.007	2.619	0.974	3.616	5.877	8.78	7.501	5.481	4.696	4.299	8.596	5.85
blcap	bladder cancer associated protein	46.461	20.291	17.733	13.257	38.298	32.67	31.74	36.541	20.493	51.128	50.119	51.352	59.449	42.767	28.165	26.119	48.029
blmh	bleomycin hydrolase	21.808	12.204	17.556	14.957	12.696	30.588	13.559	9.257	19.804	40.746	37.864	33.273	45.957	27.673	9.932	8.265	13.239
blnk	B cell linker	2.687	1.617	1.241	0.51	6.244	5.605	9.399	10.069	5.683	1.763	4.207	2.5	2.108	9.392	5.633	2.976	5.542
bloc1s1	"biogenesis of lysosomal organelles complex-1, subunit 1"	2.845	4.411	6.029	1.36	4.787	7.847	5.547	7.633	6.888	8.032	15.914	15.002	9.908	6.038	9.784	5.621	9.39
bloc1s2	"biogenesis of lysosomal organelles complex-1, subunit 2"	5.215	2.5	2.305	5.609	3.33	7.367	5.239	5.197	2.755	5.485	6.402	5.193	3.162	7.379	2.817	1.984	2.463
bloc1s3	"biogenesis of lysosomal organelles complex-1, subunit 3"	2.528	1.911	0.355	1.19	2.498	3.043	3.852	5.684	2.583	4.506	9.329	5.77	4.427	1.677	1.334	1.653	3.079
bloc1s6	"biogenesis of lysosomal organelles complex-1, subunit 6, pallidin"	9.64	12.645	9.753	19.716	21.23	14.894	17.411	14.129	37.37	7.64	15.914	10.193	5.06	28.847	17.937	31.739	44.181
blvrb	biliverdin reductase B	9.956	10.293	9.753	7.648	13.737	11.851	9.399	7.633	5.511	13.908	14.45	9.616	13.492	11.069	12.897	10.745	4.772
blzf1	basic leucine zipper nuclear factor 1	1.896	5.734	5.143	6.289	9.366	8.968	12.172	7.146	5.855	9.599	10.609	8.655	6.746	2.013	12.6	6.282	16.318
bmb	brambleberry	0.316	0.294	0	0.17	4.163	1.601	5.393	6.983	0.861	0.196	21.218	11.924	0	1.342	6.523	0.165	5.08
bmi1a	bmi1 polycomb ring finger oncogene 1a	16.751	8.234	4.433	21.586	14.57	7.847	12.788	10.394	10.505	18.218	25.426	27.503	10.33	13.92	4.002	6.447	5.85
bmi1b	bmi1 polycomb ring finger oncogene 1b	1.422	1.47	0.177	1.36	0.416	4.004	1.233	1.299	2.067	3.918	3.11	3.077	4.849	4.193	1.334	1.157	1.385
bmp16	bone morphogenetic protein 16	6.479	0.735	1.064	2.21	3.33	13.773	7.242	6.821	2.067	4.897	5.853	7.116	4.216	2.348	7.115	2.149	2.463
bmp1a	bone morphogenetic protein 1a	44.565	27.496	41.851	31.444	54.532	46.122	37.749	31.669	45.291	60.335	65.119	55.968	65.985	24.319	29.055	59.677	38.177
bmp2a	bone morphogenetic protein 2a	3.003	1.323	0.709	3.739	2.081	2.082	3.39	1.786	7.405	2.742	8.597	2.5	0.211	2.683	2.372	1.653	2.771
bmp6	bone morphogenetic protein 6	8.218	3.235	1.773	5.609	3.955	7.367	2.465	2.111	2.755	2.938	3.658	2.693	4.216	2.683	4.892	4.959	2.925
bmpr2a	"bone morphogenetic protein receptor, type II a (serine/threonine kinase)"	3.003	5.293	5.497	1.53	4.371	7.046	4.006	6.496	0.689	3.722	4.024	3.462	4.216	4.528	4.595	10.084	10.006
bmpr2b	"bone morphogenetic protein receptor, type II b (serine/threonine kinase)"	33.186	30.143	33.516	45.721	105.318	28.666	50.538	31.669	46.497	19.002	44.815	63.084	28.671	14.424	46.399	43.311	43.103
bmt2	base methyltransferase of 25S rRNA 2 homolog	6.953	7.058	0	0	3.955	3.043	0.154	0	0.517	2.547	11.89	7.116	5.06	4.528	1.927	3.141	0
bnip1b	BCL2 interacting protein 1b	14.223	8.528	12.591	10.538	7.909	16.815	10.94	11.206	4.994	20.96	13.902	19.425	22.768	11.572	10.821	14.713	10.314
bnip2	BCL2 interacting protein 2	18.332	10.146	8.157	8.498	23.728	20.819	14.021	14.454	12.227	40.746	35.303	47.121	38.157	19.12	19.716	21.656	30.788
bnip3	BCL2 interacting protein 3	5.531	24.408	11.881	13.937	28.099	4.164	31.74	17.215	11.538	1.763	4.573	4.039	0.422	5.199	20.902	31.409	60.96
bnip3la	BCL2 interacting protein 3 like a	3.319	2.941	1.241	3.909	4.579	6.086	2.619	3.573	3.789	5.485	2.378	1.923	2.951	2.516	2.075	3.967	5.388
bnip3lb	BCL2 interacting protein 3 like b	4.583	5.44	4.611	10.878	7.077	23.541	10.477	6.659	7.749	21.156	14.816	12.117	12.86	12.243	5.781	5.621	11.238
bnip4	BCL2 interacting protein 4	1.422	8.675	5.675	6.459	3.33	4.164	4.006	0	9.472	2.742	2.927	4.424	2.319	2.348	5.93	3.306	4.31
boc	"BOC cell adhesion associated, oncogene regulated"	2.212	0.441	1.064	4.419	3.955	9.288	3.236	4.547	4.305	2.155	4.939	3.654	1.897	2.516	1.779	3.306	5.234
bod1	biorientation of chromosomes in cell division 1	10.43	3.235	5.497	5.099	11.239	17.776	9.553	7.633	9.299	24.878	29.267	28.272	20.449	7.044	10.08	4.794	10.16
bola1	bolA family member 1	10.272	12.498	8.335	5.269	13.737	12.011	11.556	11.044	11.021	17.043	27.803	20.579	24.876	11.237	10.821	7.108	13.393
BOLA2	zgc:112271 [Source:ZFIN;Acc:ZDB-GENE-050522-443]	6.795	4.558	12.591	8.158	8.95	12.011	8.782	8.12	10.505	6.856	12.621	10.001	6.114	12.243	8.598	10.745	9.082
bola3	bolA family member 3	10.588	8.234	7.625	8.668	4.787	15.854	8.474	14.616	2.411	20.569	14.816	10.963	13.492	12.411	7.56	6.116	9.852
bop1	BOP1 ribosomal biogenesis factor	11.062	2.794	5.497	7.648	10.823	12.972	7.704	6.983	5.511	19.981	22.682	25.58	22.135	10.398	4.151	11.241	6.004
borcs5	BLOC-1 related complex subunit 5	0.316	0.882	1.951	1.19	2.914	3.844	2.927	1.299	2.067	2.938	4.39	3.27	1.476	2.013	2.372	3.141	1.847
borcs8	BLOC-1 related complex subunit 8	4.899	5.44	4.256	9.688	5.828	9.128	4.931	6.496	3.961	8.815	10.609	8.655	7.589	6.541	4.299	4.794	4.772
bphl	biphenyl hydrolase like	2.212	3.382	1.064	2.549	2.706	3.203	2.773	7.633	5.339	5.877	5.122	5.193	7.168	2.013	3.409	4.298	2.925
bpnt1	bisphosphate nucleotidase 1	4.109	0.294	1.419	6.629	0.833	2.722	2.311	2.598	5.339	2.742	6.402	3.27	1.897	5.535	0.741	3.141	6.619
bptf	bromodomain PHD finger transcription factor	15.013	15.88	11.527	14.277	34.135	30.107	26.964	23.062	16.877	20.96	27.072	30.003	20.238	24.151	17.492	35.541	34.021
brap	BRCA1 associated protein	4.741	3.529	3.901	8.328	11.031	15.534	10.323	10.232	7.061	17.826	15.731	19.425	19.606	10.231	4.151	4.794	19.396
brcc3	"BRCA1/BRCA2-containing complex, subunit 3"	2.212	5.293	2.305	3.229	5.828	7.687	10.015	6.334	5.166	6.269	14.999	11.924	6.746	5.535	7.56	5.951	5.696
brd1b	bromodomain containing 1b	3.319	6.029	4.079	10.198	15.61	15.054	16.178	11.693	8.094	10.774	13.353	13.848	9.908	9.057	10.228	8.1	16.779
brd2a	bromodomain containing 2a	42.984	39.259	32.63	40.962	73.057	122.191	63.018	46.448	46.152	87.564	98.593	116.551	76.736	89.392	61.075	45.295	80.356
brd3a	bromodomain containing 3a	23.863	20.438	14.541	20.226	35.8	34.271	30.97	22.087	19.288	44.076	47.742	47.121	34.152	25.66	30.685	24.466	32.635
brd3b	bromodomain containing 3b	27.181	19.115	11.881	23.285	34.759	27.385	31.74	22.574	21.526	35.652	34.754	41.928	31.411	21.468	27.721	30.582	38.639
brd4	bromodomain containing 4	67.321	46.023	31.743	49.97	102.612	74.788	67.024	53.756	46.152	79.532	107.556	100.973	96.553	77.317	45.065	78.853	79.433
brd7	bromodomain containing 7	25.917	17.498	13.832	16.487	30.388	31.549	22.495	23.711	14.121	33.302	36.584	28.465	38.579	32.872	19.568	15.208	30.018
brd8	bromodomain containing 8	1.896	3.382	4.256	5.099	4.787	6.086	8.166	7.633	4.305	6.464	5.67	6.924	6.746	6.205	7.56	3.471	10.006
brd9	bromodomain containing 9	15.329	10.734	9.931	14.107	13.945	19.698	10.94	11.044	11.538	21.744	22.316	19.81	26.773	13.25	12.6	16.035	16.164
brf1a	BRF1 RNA polymerase III transcription initiation factor subunit a	3.793	2.794	2.128	2.04	7.701	9.449	3.39	4.223	6.2	23.899	25.608	21.541	19.606	14.256	2.668	9.092	4.772
bri3	brain protein I3	32.712	61.315	48.944	51.84	135.915	98.97	148.994	109.136	171.005	55.241	167.37	138.477	46.379	97.107	142.161	79.844	244.302
bri3bp	bri3 binding protein	78.067	8.969	6.739	7.309	15.61	35.713	18.027	18.677	7.405	41.921	27.255	17.502	40.055	41.426	7.264	15.539	10.16
brk1	BRICK1 subunit of SCAR/WAVE actin nucleating complex	46.935	20.879	34.048	27.704	48.288	49.645	43.604	42.55	28.759	73.655	86.886	74.239	78.423	47.967	40.469	32.07	46.336
brms1	BRMS1 transcriptional repressor and anoikis regulator	3.793	2.059	1.064	3.569	4.579	6.726	3.39	3.735	3.272	4.506	3.11	7.116	2.741	4.864	1.927	5.621	5.234
brms1la	BRMS1 like transcriptional repressor a	4.109	3.97	5.32	3.399	4.371	6.566	9.861	4.223	3.272	8.815	7.5	5.962	9.276	5.031	11.266	10.084	16.472
brms1lb	BRMS1 like transcriptional repressor b	0.79	0.441	1.064	0.17	1.457	1.601	1.233	2.274	1.378	6.856	5.853	9.616	5.06	0.839	1.334	0.661	1.078
brpf3b	"bromodomain and PHD finger containing, 3b"	0.948	3.529	0.532	2.38	5.203	6.086	5.239	4.547	4.133	10.382	9.512	9.616	2.53	3.857	3.854	1.984	5.85
bsg	basigin	308.16	244.671	246.85	240.332	362.161	410.934	419.555	305.809	214.23	924.022	492.232	492.746	955.617	267.171	188.412	232.094	281.401
btaf1	"BTAF1 RNA polymerase II, B-TFIID transcription factor-associated"	2.054	2.941	1.596	2.21	3.746	8.167	3.852	7.146	2.239	6.66	6.036	7.501	6.535	7.547	3.409	3.967	3.541
btbd10a	BTB (POZ) domain containing 10a	1.738	1.617	0.709	2.04	3.538	6.246	6.009	4.547	1.894	2.742	6.585	5.77	5.692	2.013	3.113	2.645	3.848
btbd2b	BTB (POZ) domain containing 2b	9.64	5.882	8.335	14.107	9.158	13.933	7.858	9.257	5.339	22.332	28.718	30.003	22.346	5.87	11.563	8.265	11.238
btbd3a	BTB (POZ) domain containing 3a	3.635	5.734	4.611	5.779	7.285	6.566	7.396	5.684	4.133	5.093	7.683	11.155	5.481	3.019	6.374	3.967	5.08
btbd7	BTB (POZ) domain containing 7	20.07	13.822	7.625	12.747	12.488	13.612	14.175	9.582	11.021	14.3	14.816	12.694	8.011	12.914	16.306	13.886	16.933
btbd9	BTB (POZ) domain containing 9	3.477	4.117	1.596	2.549	3.955	2.082	2.311	3.086	2.583	5.289	10.426	8.847	6.324	1.677	2.224	0.331	2.617
btd	biotinidase	5.531	11.91	13.3	15.637	27.682	11.05	29.891	16.403	5.511	19.393	41.705	45.967	17.498	7.715	12.007	28.929	12.931
btf3l4	basic transcription factor 3-like 4	22.282	12.939	13.832	14.617	18.524	39.076	20.646	20.625	20.321	36.24	68.777	49.813	36.892	27.505	17.937	13.39	15.394
btg1	"B-cell translocation gene 1, anti-proliferative"	308.634	780.184	322.04	464.007	507.234	476.594	483.96	361.352	531.442	677.394	579.849	548.906	421.837	400.169	945.173	825.555	1768.916
btg2	B-cell translocation gene 2	2.054	4.852	1.419	2.889	16.651	4.804	13.713	5.522	9.816	9.403	21.95	11.155	6.957	0.671	35.429	9.753	131.772
btr12	"bloodthirsty-related gene family, member 12"	2.845	0.735	0.709	2.719	2.498	1.922	5.855	3.735	4.477	0	1.463	0.962	1.476	2.18	4.002	1.322	5.388
btr29	"bloodthirsty-related gene family, member 29"	5.373	1.029	0.532	2.38	3.122	1.281	2.465	2.761	1.378	0.784	4.207	3.077	1.687	1.845	2.668	0.827	5.08
btr31	"bloodthirsty-related gene family, member 31"	6.795	3.529	2.305	2.38	2.706	5.125	5.085	5.684	7.061	6.073	12.804	5.578	7.589	7.715	4.595	1.157	3.233
bub3	BUB3 mitotic checkpoint protein	6.795	1.617	4.965	0.34	12.696	16.175	7.396	5.522	6.716	3.918	14.999	13.848	10.751	22.977	1.779	19.506	12.623
bud23	BUD23 rRNA methyltransferase and ribosome maturation factor	3.003	4.117	3.192	7.988	8.326	10.089	4.468	8.12	4.994	7.836	19.206	11.924	10.751	12.746	4.299	7.935	7.389
bud31	BUD31 homolog	31.922	17.498	21.28	15.467	18.524	32.99	25.269	24.036	16.36	51.715	57.985	69.623	48.698	20.461	28.758	8.761	27.247
BX001030.1		46.777	2.5	38.659	0.68	13.321	0.16	248.066	341.863	197.526	23.311	25.608	26.926	14.124	7.883	24.311	48.27	0.462
BX001030.2		3.319	5.146	3.192	2.38	1.249	0.961	6.471	4.71	4.822	1.567	3.11	1.731	0.211	5.367	2.075	2.645	1.847
BX004785.2	UNCHARACTERIZED	0.948	2.059	0.177	1.36	0.416	1.441	0.154	0.65	0	0	0.183	0	0	1.342	0	14.217	0.308
BX004816.2	UNCHARACTERIZED	20.386	11.763	1.419	4.249	1.457	1.441	6.471	11.531	0	0.392	0.183	0	0	2.851	1.038	0.496	6.158
BX004999.1	uncharacterized LOC103910262 [Source:NCBI gene;Acc:103910262]	17.857	4.999	11.172	7.988	0.208	3.363	23.882	33.131	0	0	0.366	0.385	0	6.541	9.191	18.68	3.848
BX005340.1		8.692	5.293	4.256	3.909	5.412	3.523	4.468	5.197	6.544	3.722	7.134	2.693	3.584	5.199	6.819	1.653	4.156
BX088688.1		7.111	3.676	3.015	8.328	10.407	6.246	7.396	5.197	5.339	4.701	6.219	11.732	4.427	1.006	17.344	3.967	29.556
BX248318.1		7.585	19.262	1.241	2.21	10.407	39.716	10.169	12.83	12.916	8.227	3.658	2.308	7.589	15.094	6.523	7.935	30.788
BX322530.1	"ash1 (absent, small, or homeotic)-like (Drosophila) pseudogene [Source:NCBI gene;Acc:100537860]"	3.635	0.588	1.773	3.739	12.072	8.648	9.553	3.086	4.477	7.248	7.317	6.347	4.849	4.193	3.113	8.1	7.851
BX322787.1		4.109	7.793	3.192	2.38	1.665	0.801	1.387	2.923	2.755	0	0.366	0.577	0	1.509	7.115	0.661	1.078
BX323087.1	PHOSPHATASE 1 REGULATORY SUBUNIT 12B	7.269	0.882	0.887	6.799	1.041	8.007	2.311	2.436	2.928	1.959	0.183	0.385	0.422	2.851	1.334	2.314	1.078
BX323586.3	Small membrane A-kinase anchor protein [Source:UniProtKB/Swiss-Prot;Acc:P0C8S0]	8.534	1.029	0.709	5.439	5.62	3.203	5.393	6.496	7.061	1.763	3.841	6.539	2.951	5.367	1.482	3.306	4.002
BX323596.2	C-X-C motif chemokine 11-6-like [Source:NCBI gene;Acc:100334604]	1.896	1.617	0.177	22.435	3.538	0.32	3.082	6.009	4.994	0.196	4.024	3.27	0	8.05	1.038	0.331	3.541
BX323861.3	INTERFERON INDUCED VERY LARGE GTPASE 1	0.79	6.764	3.901	3.229	5.412	10.57	8.628	4.71	4.994	5.681	3.475	2.693	0.632	7.212	2.372	13.555	0.154
BX465227.1	uncharacterized LOC100535512 [Source:NCBI gene;Acc:100535512]	2.37	1.029	1.773	3.909	3.122	2.402	3.236	1.624	0.861	4.701	5.67	6.155	4.216	2.348	2.965	1.653	2.617
BX465228.1	GTPase IMAP family member 7-like [Source:NCBI gene;Acc:100005907]	0	1.911	0	1.53	3.538	1.922	0.308	0.325	6.372	2.742	4.939	3.654	2.53	2.683	4.447	1.653	0
BX510923.1		1.58	3.97	0.887	0.68	7.909	0.961	3.082	0.812	1.033	0	6.402	8.462	0.422	1.174	0.445	2.314	0.308
BX511034.1	AMBIGUOUS	0.948	0	0	4.079	0	5.285	6.625	0.974	5.683	2.547	0.915	2.885	5.06	3.354	2.668	1.157	5.388
BX539325.1		39.508	43.376	9.931	59.318	28.307	13.933	53.003	43.687	41.331	6.269	8.414	11.155	8.011	48.47	28.314	28.599	38.177
BX539336.1	Rho guanine nucleotide exchange factor (GEF) 25a [Source:NCBI gene;Acc:100331456]	8.376	2.353	8.512	13.767	12.905	8.808	2.773	3.086	4.822	4.701	2.012	5.001	3.584	1.342	4.151	20.168	3.541
BX548078.1		77.119	106.014	68.274	133.423	49.121	12.011	69.797	43.2	125.369	3.722	6.036	7.116	6.746	66.248	88.795	132.247	48.953
BX569787.1		0.79	2.059	0.709	2.38	5.62	10.57	3.39	4.223	2.928	1.175	7.5	10.963	2.53	8.05	3.261	3.802	7.697
BX571715.1	UNC93-like protein MFSD11 [Source:NCBI gene;Acc:799265]	6.479	9.557	11.172	14.447	43.501	33.31	23.112	8.77	17.91	58.376	62.375	75.393	69.568	8.889	8.005	15.87	16.164
BX571960.1		2.212	20.879	9.753	4.079	3.122	1.441	1.849	0.812	8.266	0	1.463	0.769	0.211	3.522	4.892	11.406	4.618
BX572619.1	wu:fa25f02 [Source:NCBI gene;Acc:562425]	4.583	1.911	1.064	2.38	4.787	12.812	8.012	4.547	5.855	11.754	15.914	10.77	9.908	8.05	4.892	3.306	2.925
BX629344.1		1.738	0.588	0.709	2.04	1.041	0.961	0.154	0.487	0.344	5.681	8.231	5.385	6.114	0.168	0.741	0.827	0.924
BX649250.1	ubiquitin interaction motif containing 1 [Source:NCBI gene;Acc:100535018]	3.635	2.059	2.66	5.099	3.746	10.73	4.006	5.035	2.411	6.66	7.317	6.732	6.957	7.212	2.075	9.092	5.234
BX649485.2		1.106	2.353	0.709	4.249	1.873	1.601	14.637	7.795	4.65	0.392	24.694	26.541	0.422	1.342	0.445	0	1.539
BX855614.4	ZINC FINGER	0.632	3.529	1.951	1.02	4.371	3.683	4.468	1.462	4.305	0.979	6.768	5.578	2.319	2.013	2.372	3.967	5.388
BX855618.1		5.215	6.176	3.724	12.577	10.199	7.687	4.622	1.949	4.305	1.175	1.829	6.732	3.162	2.18	8.894	1.322	5.388
BX908750.1	uncharacterized LOC110437990 [Source:NCBI gene;Acc:110437990]	10.43	4.264	5.675	2.38	4.787	17.296	11.556	4.385	2.239	4.701	23.962	20.964	3.795	16.268	13.638	1.157	3.233
BX908782.1	CD59 glycoprotein-like [Source:NCBI gene;Acc:103910141]	3.161	8.087	1.596	5.779	1.457	5.125	2.619	3.086	2.583	0.196	0.183	2.885	1.054	1.342	1.779	0.992	1.693
BX908782.2	CD59 glycoprotein-like [Source:NCBI gene;Acc:103910140]	46.303	27.055	16.492	13.767	47.872	15715.76	200.61	1143.82	2827.182	20057.561	8105.45	6138.167	24542.256	1155.727	26.387	32.566	26.478
BX908782.3	CD59 glycoprotein-like [Source:NCBI gene;Acc:100329375]	135.116	136.304	192.585	172.685	125.716	4507.307	775.167	1177.763	2697.851	2014.943	1594.677	1220.902	2626.102	222.894	278.393	146.96	293.87
BX927308.2		0.474	1.323	5.497	1.02	1.041	2.883	5.855	32.643	0.689	0.196	1.646	0.769	0.211	1.174	1.927	0.165	6.465
bxdc2	brix domain containing 2	17.225	5.734	15.783	5.269	16.235	19.218	8.628	16.403	10.677	33.106	32.742	40.581	29.725	19.12	3.261	10.58	16.779
bysl	bystin-like	24.811	11.91	20.216	22.096	22.687	31.869	22.187	23.062	19.46	27.817	61.46	48.659	28.249	33.711	26.831	13.886	24.476
bzw1a	basic leucine zipper and W2 domains 1a	159.453	70.431	73.417	50.82	61.193	195.538	71.338	86.562	52.869	242.906	243.281	176.942	276.165	112.705	68.486	45.295	75.43
bzw1b	basic leucine zipper and W2 domains 1b	25.443	9.41	5.497	9.348	18.316	62.457	20.801	27.934	22.732	485.812	137.554	88.086	425	47.296	35.281	12.233	28.787
c19h1orf109	c19h1orf109 homolog (H. sapiens)	6.479	6.176	3.901	8.328	1.873	7.847	5.855	6.659	8.094	7.836	14.633	12.309	9.908	7.044	6.819	2.149	8.467
c1d	C1D nuclear receptor corepressor	5.215	0.735	3.724	1.7	3.955	5.445	4.776	3.411	2.411	8.619	6.585	7.501	5.481	5.87	3.261	1.653	2.771
c1galt1c1	C1GALT1-specific chaperone 1	22.598	4.411	13.477	5.269	13.945	32.029	18.643	18.677	10.505	38.003	45.547	39.427	35.417	17.275	12.452	11.572	15.24
c1qbp	"complement component 1, q subcomponent binding protein"	166.564	66.608	92.214	64.587	72.432	133.722	78.58	92.246	47.186	192.17	208.892	193.098	238.008	152.118	81.532	78.191	89.593
c1qtnf1	C1q and TNF related 1	1.106	3.088	1.596	0.85	2.498	5.125	1.849	1.786	0.172	0	0	0	1.265	1.342	0.741	10.58	0.616
c1r	"complement component 1, r subcomponent"	233.569	228.791	242.949	194.101	339.266	440.882	473.174	588.394	469.274	259.557	325.411	346.191	268.787	444.949	361.555	170.599	358.833
c1s	"complement component 1, s subcomponent"	14.065	14.263	14.896	20.736	22.063	13.132	25.269	19.001	32.72	7.052	21.95	21.925	8.854	35.556	15.565	14.051	23.861
c2cd2	C2 calcium dependent domain containing 2	5.373	2.647	3.724	3.909	9.574	9.128	7.55	6.983	5.166	8.619	12.438	10.386	8.433	10.063	9.191	4.629	6.312
c2cd5	C2 calcium dependent domain containing 5	4.741	5.734	4.079	1.36	8.117	9.128	8.782	9.42	4.133	18.022	12.073	9.232	10.962	12.076	4.151	7.439	10.776
c3a.1	"complement component c3a, duplicate 1"	6900.254	4685.073	6288.998	5753.855	9729.445	20121.375	10444.651	11176.728	6582.062	21249.171	11987.695	16816.25	22812.954	16875.025	2752.949	4827.692	6833.058
c3a.2	"complement component c3a, duplicate 2"	1377.712	1278.349	993.429	1777.843	1346.449	2136.507	2654.921	1658.482	3447.829	390.412	726.732	1008.379	316.22	2152.628	878.465	1596.061	3005.357
c3a.3	"complement component c3a, duplicate 3"	281.927	537.277	663.586	370.866	697.681	2453.436	745.276	2189.547	1482.733	514.412	738.622	867.787	603.98	716.816	435.823	624.208	1880.061
c3a.4	"complement component c3a, duplicate 4"	10.588	8.969	7.271	10.878	17.9	12.652	26.501	23.386	12.055	24.486	11.341	11.155	30.357	31.866	23.718	6.612	28.479
c3a.5	"complement component c3a, duplicate 5"	177.785	8.381	16.492	145.491	228.744	540.653	574.249	374.182	4.65	16.063	930.32	985.107	15.389	358.743	126.003	9.092	8.775
c3a.6	"complement component c3a, duplicate 6"	255.378	317.308	291.538	277.894	545.948	797.847	753.75	759.894	533.336	448.005	565.947	602.565	629.91	1280.675	241.778	442.533	510.463
c3b.1	"complement component c3b, tandem duplicate 1"	110.938	106.014	95.051	69.346	68.27	12.972	493.666	442.879	430.699	45.839	42.071	54.044	37.525	7.212	259.27	6.612	205.355
c3b.2	"complement component c3b, tandem duplicate 2"	12.484	15.292	15.251	12.068	12.488	28.346	11.864	11.856	18.082	7.836	5.122	9.616	5.06	11.908	9.487	30.252	20.936
c4	complement component 4	215.08	313.044	293.134	305.259	260.798	56.371	701.826	604.635	123.475	99.709	10.06	27.118	112.153	329.393	366.447	245.815	1063.567
c5	complement component 5	466.191	388.622	445.11	478.114	737.644	1438.591	1160.671	1239.314	1331.36	494.431	476.866	523.134	587.748	1186.419	500.011	630.986	907.934
c6ast3	six-cysteine containing astacin protease 3	122.79	344.51	174.852	418.796	64.107	8.648	20.492	54.731	98.16	5.093	19.572	130.014	33.941	62.222	112.069	22.647	290.791
c6ast4	six-cysteine containing astacin protease 4	42.984	89.252	47.526	106.909	36.424	3.363	4.931	4.223	17.91	2.547	8.231	61.16	10.962	18.113	17.64	1.984	28.941
c7a	complement component 7a	3.793	4.117	2.837	5.949	13.529	12.972	10.631	15.916	18.427	1.763	11.341	17.31	2.319	9.56	6.078	3.141	13.547
c8a	"complement component 8, alpha polypeptide"	56.417	80.724	89.022	127.474	126.132	130.839	123.263	107.35	156.712	39.57	91.642	77.701	42.795	212.328	84.645	116.047	79.894
c8b	"complement component 8, beta polypeptide"	208.285	160.86	166.517	218.236	299.095	354.883	476.41	401.303	385.752	82.862	158.773	141.554	85.59	307.926	234.514	181.84	290.483
c8g	"complement component 8, gamma polypeptide"	342.453	251.435	265.647	286.902	419.4	232.852	565.005	635.816	560.201	160.044	235.049	236.372	186.148	462.224	297.516	364.672	331.585
c9	complement component 9	2012.837	1468.175	999.636	2197.489	4105.536	7237.795	6053.885	5356.937	10040.223	1139.307	3677.927	3670.206	1235.999	8242.376	762.246	2138.276	3486.109
ca10a	carbonic anhydrase Xa	0.158	0.147	0.532	0	0	0.961	0	1.137	4.477	0.588	10.975	8.655	2.53	0	0.741	0.165	2.771
ca2	carbonic anhydrase II	36.979	24.849	15.428	23.795	17.9	51.407	15.1	22.25	30.826	34.673	51.583	35.581	13.914	19.958	8.301	9.753	22.937
ca4b	carbonic anhydrase IV b	0	0	0	0	0	0	0.154	0	13.088	0.196	0	0	0	0	0.296	0	3.079
ca5a	carbonic anhydrase Va	3.951	8.675	1.951	5.439	20.606	6.726	61.785	14.454	11.883	6.073	15.548	26.157	6.324	1.174	64.484	2.48	50.184
caap1	caspase activity and apoptosis inhibitor 1 [Source:NCBI gene;Acc:100329847]	5.215	4.705	7.271	5.779	10.407	11.851	7.55	8.932	3.616	15.867	18.292	13.078	13.492	8.05	7.56	5.125	10.468
cab39l	calcium binding protein 39-like	17.225	24.996	25.004	28.554	32.886	34.752	33.127	30.207	19.46	45.839	115.238	89.433	35.838	22.642	38.394	20.829	29.402
cables1	Cdk5 and Abl enzyme substrate 1	15.013	8.381	12.413	3.909	9.574	10.89	7.858	9.907	8.438	10.578	10.426	11.732	10.751	7.883	5.93	11.902	6.312
CABZ01000634.1	interferon-induced protein 44 [Source:NCBI gene;Acc:103909973]	1.58	0	0	1.02	0	0.16	0	0.812	4.133	0	0.366	0.577	0.211	1.845	0.296	0	0.154
CABZ01002690.1		8.85	2.794	5.32	9.688	17.276	15.534	12.018	6.821	5.166	16.455	24.511	19.81	19.184	12.243	12.749	11.076	11.238
CABZ01005379.1		1.106	0	1.596	0	2.081	4.324	4.622	5.684	0.861	1.959	1.829	2.308	1.897	2.851	3.409	1.818	3.079
CABZ01020840.1	apoptosis facilitator Bcl-2-like protein 14 [Source:NCBI gene;Acc:101885512]	0.948	0.147	0.355	1.36	3.122	3.043	2.311	2.436	0.344	1.959	8.231	5.962	0	2.348	0.445	0.165	1.693
CABZ01021599.1	receptor-interacting serine/threonine-protein kinase 2-like [Source:NCBI gene;Acc:110437957]	0.79	1.176	0	0.34	1.873	2.082	1.387	1.299	0.517	6.856	3.841	6.732	3.373	2.348	1.927	0.165	2.155
CABZ01025780.1	NADP DEPENDENT MALIC ENZYME NADP ME EC_1.1.1.40 MALIC ENZYME	0.474	0	32.63	2.38	15.61	0.48	14.021	0	4.65	21.548	0.549	0.192	14.546	0	0	0	0.77
CABZ01026681.1		6.637	7.793	12.413	13.087	15.194	11.21	21.571	19.326	12.571	45.447	51.766	42.889	37.946	10.902	8.598	10.745	19.704
CABZ01028771.1	SERINE/THREONINE KINASE 19 EC_2.7.11.1	5.689	4.705	4.256	7.818	2.081	12.491	5.393	3.248	2.067	1.175	12.621	10.001	1.476	7.715	4.595	6.778	7.081
CABZ01029822.1	uncharacterized LOC100004582 [Source:NCBI gene;Acc:100004582]	0.948	0.735	0.355	0.51	18.524	1.762	14.483	32.643	0.172	8.423	2.561	3.27	10.33	0	1.038	0.827	1.847
CABZ01029938.1	"NACHT, LRR and PYD domains-containing protein 12 [Source:NCBI gene;Acc:568664]"	2.845	2.206	2.305	0	3.955	0.32	0	4.385	0.517	0.588	6.219	4.616	0	0	6.078	0.165	6.465
CABZ01032488.1	wu:fb14d09 [Source:NCBI gene;Acc:100536795]	36.663	19.262	0.532	0	77.636	10.089	61.939	78.767	103.326	15.084	44.632	39.427	17.287	19.958	30.241	0.165	47.105
CABZ01034082.1	ZINC FINGER	0	10.293	0	11.898	27.058	4.004	0	11.531	22.387	0	7.5	6.347	0	0	14.824	11.241	10.776
CABZ01038494.1	modulator of smoothened a [Source:NCBI gene;Acc:100535551]	3.319	1.47	1.951	3.569	4.787	5.125	2.157	4.06	2.411	4.31	5.488	5.385	4.005	6.541	4.151	2.976	7.235
CABZ01038697.1		0	1.911	1.773	0	4.995	1.601	5.393	4.385	1.722	3.134	8.231	3.654	2.741	0	1.334	2.81	1.385
CABZ01040998.1	CASPASE RECRUITMENT DOMAIN CONTAINING 10 MAGUK	4.267	4.558	3.192	5.269	12.905	9.288	8.937	4.385	4.822	10.97	12.804	10.386	8.854	13.92	10.525	5.951	20.936
CABZ01041494.1	C5a anaphylatoxin chemotactic receptor [Source:NCBI gene;Acc:100000959]	2.054	0.294	0.532	3.909	2.081	4.484	3.236	3.573	1.894	2.155	9.329	7.308	1.687	7.044	1.927	1.322	2.001
CABZ01041962.1	uncharacterized LOC798124 [Source:NCBI gene;Acc:798124]	1.422	0	0	0.68	1.249	0.641	0.924	0.487	0.344	12.341	5.67	5.193	14.546	0.503	0.148	0	1.385
CABZ01044022.1		0	0.735	0	1.02	0	2.402	0	0.812	1.378	0.979	1.098	1.346	0.422	14.256	0.741	1.322	15.394
CABZ01044023.1		0	1.323	0	1.36	0	2.883	0	3.735	1.894	2.742	2.927	2.885	2.951	10.063	1.038	1.488	17.703
CABZ01044048.1	coagulation factor IX-like [Source:NCBI gene;Acc:100004411]	3.635	2.5	2.128	1.36	10.615	4.644	6.934	11.856	6.544	2.547	1.829	3.462	1.054	2.851	2.224	13.886	4.926
CABZ01044053.1	"IWS1, SUPT6H interacting protein [Source:NCBI gene;Acc:100329390]"	55.153	24.114	28.374	16.317	34.759	56.371	46.223	43.849	22.043	67.779	84.691	76.931	78.423	43.774	28.462	30.086	37.561
CABZ01044281.1	DYSTONIN BULLOUS PEMPHIGOID ANTIGEN 1 BPA DYSTONIA MUSCULORUM HEMIDESMOSOMAL PLAQUE	0.158	0.441	1.064	1.19	4.787	3.043	2.003	2.598	1.378	1.175	0.915	1.154	1.897	1.006	1.038	3.471	7.235
CABZ01044746.1	sb:cb288 [Source:NCBI gene;Acc:321191]	0.632	2.206	0	1.19	1.041	1.601	1.233	0.65	1.378	1.567	0.915	1.539	1.054	1.174	1.779	1.157	5.85
CABZ01045617.1		1.738	0	1.064	2.04	7.285	4.804	4.931	4.547	3.789	3.722	5.488	5.385	3.162	3.354	11.414	3.637	3.848
CABZ01049847.1	gamma-glutamyltransferase 5b [Source:NCBI gene;Acc:100333757]	3.951	2.353	1.773	2.04	9.158	5.605	10.631	7.308	3.961	1.763	2.378	4.231	1.476	3.522	3.558	9.423	8.005
CABZ01052576.1	general transcription factor 3C polypeptide 1 [Source:NCBI gene;Acc:100535454]	2.212	0.735	1.064	3.399	3.33	2.722	1.079	1.462	2.067	1.763	5.853	5.385	3.373	5.535	2.372	3.306	1.847
CABZ01055347.1	"carnitine O-palmitoyltransferase 1, liver isoform-like [Source:NCBI gene;Acc:100333227]"	9.324	52.051	29.615	35.863	72.224	45.802	87.67	44.986	28.07	28.208	68.411	73.854	27.617	39.413	116.961	79.844	145.627
CABZ01057057.1	EXTRACELLULAR SERINE/THREONINE EC_2.7.11.1 GOLGI ENRICHED FRACTION CASEIN KINASE GEF CK	1.422	1.323	1.419	3.059	13.321	0	6.934	2.923	3.789	2.938	13.353	9.232	3.162	3.69	3.409	0	5.234
CABZ01057159.1		24.653	16.027	9.044	44.701	21.022	8.808	67.024	30.045	9.988	23.311	31.828	32.696	25.719	31.363	9.339	34.715	18.165
CABZ01058046.1	phosphofurin acidic cluster sorting protein 1-like [Source:NCBI gene;Acc:101885783]	2.687	2.353	1.596	7.139	4.787	6.886	6.934	2.923	3.789	6.269	5.305	4.039	5.06	3.187	5.485	1.984	4.926
CABZ01058650.1	thiosulfate sulfurtransferase/rhodanese-like domain-containing protein 1 [Source:NCBI gene;Acc:561325]	28.762	36.318	21.457	33.313	33.927	51.727	32.356	34.268	26.693	20.177	46.278	42.505	10.962	79.833	42.396	19.506	22.629
CABZ01063556.1	L antigen family member 3 [Source:NCBI gene;Acc:100536597]	6.953	8.381	6.207	10.538	12.696	5.765	15.1	11.368	4.822	6.856	8.963	6.924	7.378	9.057	7.708	8.265	12.469
CABZ01064670.1		0.474	2.941	1.241	3.399	3.538	8.968	2.619	2.923	2.755	9.011	8.963	10.386	6.746	5.535	4.447	2.645	6.312
CABZ01064771.1	protein FAM167A-like [Source:NCBI gene;Acc:100535961]	0	0.882	1.773	0	2.706	1.601	1.541	0.487	5.855	8.227	26.523	25.003	9.065	0	0.296	0.496	0.154
CABZ01065076.1	"3-ketoacyl-CoA thiolase, mitochondrial-like [Source:NCBI gene;Acc:103910030]"	0.474	0.441	12.413	9.008	1.249	1.762	46.532	38.328	3.444	0.196	2.378	1.346	0.632	0	0	0.661	1.693
CABZ01066926.1	putative E3 ubiquitin-protein ligase UBR7 [Source:NCBI gene;Acc:100329344]	0.948	0.441	0.532	1.7	2.706	2.722	6.009	3.573	2.411	1.959	3.841	4.231	1.476	2.516	3.706	2.976	5.08
CABZ01067348.1		0.948	0.882	0.709	2.549	8.534	8.968	2.619	2.436	5.339	15.084	3.841	7.501	13.703	6.709	2.224	14.051	5.696
CABZ01067657.1		0	2.794	0.177	3.569	0.208	3.683	0	10.556	3.1	5.485	5.488	3.847	1.476	14.759	0.741	4.959	32.635
CABZ01067973.1	"phosphodiesterase 1C, calmodulin-dependent b [Source:NCBI gene;Acc:100536162]"	4.267	2.059	4.079	5.269	6.66	0.32	0.308	0.65	1.378	0.392	0	0.385	0	1.845	1.482	8.1	8.313
CABZ01068248.1		1.264	0.882	0.532	0.85	4.371	3.523	2.773	1.786	3.444	6.464	3.658	1.154	5.481	4.864	1.334	4.298	6.004
CABZ01068251.1	METHYLOSOME 50 MEP 50 WD REPEAT CONTAINING 77	3.477	1.47	5.32	3.229	1.873	8.328	6.009	6.496	3.272	7.248	12.621	7.308	9.276	5.199	4.002	4.133	2.463
CABZ01068358.1	uncharacterized LOC562542 [Source:NCBI gene;Acc:562542]	12.642	9.852	5.497	26.175	14.57	8.488	17.719	14.454	9.472	3.33	4.573	6.539	4.005	19.623	8.301	18.019	22.167
CABZ01068366.1		5.057	3.088	0.887	4.929	6.036	4.804	2.311	2.761	3.444	2.155	2.744	1.923	2.741	8.218	3.706	4.629	6.158
CABZ01071848.1	solute carrier family 37 member 3 [Source:NCBI gene;Acc:100331554]	2.528	1.617	2.305	0.68	2.081	6.086	3.39	4.223	1.722	4.31	8.414	4.616	5.27	3.522	7.264	2.81	2.925
CABZ01072885.1	"RAB26, member RAS oncogene family [Source:NCBI gene;Acc:101885743]"	0.948	0.441	0	4.249	2.498	0	2.619	4.71	0.517	1.371	0.915	0.769	0.632	0.335	0.593	1.984	6.158
CABZ01072952.1	PROBABLE ATP DEPENDENT RNA HELICASE DDX41 EC_3.6.4.13 DEAD BOX 41	2.845	7.646	6.561	9.008	12.905	10.249	8.937	7.633	10.677	10.97	17.377	16.54	8.222	7.715	8.005	8.265	10.776
CABZ01073795.1	interferon-induced protein 44 [Source:NCBI gene;Acc:795887]	8.692	3.823	2.128	11.048	20.606	2.562	8.937	12.505	12.399	4.31	37.864	39.62	2.53	16.268	3.706	1.488	12.161
CABZ01073834.1		4.425	1.911	0.355	1.19	3.955	1.601	7.704	4.872	2.583	3.134	4.207	4.039	1.265	4.025	1.482	1.488	3.848
CABZ01074298.1	uncharacterized LOC100334396 [Source:NCBI gene;Acc:100334396]	0.474	0	3.547	3.229	3.746	2.883	0.462	0	0.689	8.815	5.67	5.001	11.173	3.69	0.148	2.976	2.925
CABZ01074307.2	UBIQUITIN CARBOXYL TERMINAL HYDROLASE 15 EC_3.4.19.12 DEUBIQUITINATING ENZYME 15 UBIQUITIN THIOESTERASE 15 UBIQUITIN SPECIFIC PROCESSING PROTEASE 15	1.896	3.235	0.177	2.889	4.371	4.965	2.773	3.898	2.755	3.722	3.841	6.924	5.481	2.348	3.261	2.645	6.158
CABZ01074363.1	OLFACTOMEDIN 2A PRECURSOR	2.528	1.764	1.773	4.419	6.244	7.046	6.317	3.573	4.994	2.155	6.585	6.347	2.108	2.348	6.523	5.786	4.926
CABZ01074397.1	"NACHT, LRR and PYD domains-containing protein 3-like [Source:NCBI gene;Acc:100535428]"	0	14.116	7.98	6.799	24.144	13.132	17.257	0.162	23.421	25.074	24.511	21.733	15.811	11.908	29.648	34.88	12.007
CABZ01075068.1		0	0	0	0	7.077	0.641	0	0	0	0.196	7.134	5.962	0.632	0	0	0	0
CABZ01075242.1	POLYPEPTIDE N ACETYLGALACTOSAMINYLTRANSFERASE 5 EC_2.4.1.41 POLYPEPTIDE GALNAC TRANSFERASE 5 GALNAC T5 PP GANTASE 5 UDP ACETYLGALACTOSAMINYLTRANSFERASE 5 UDP GALNAC:POLYPEPTIDE N ACETYLGALACTOSAMINYLTRANSFERASE 5	2.687	0.882	0	1.7	1.249	2.722	5.393	4.547	3.1	2.351	7.683	5.77	3.373	2.851	1.779	1.157	6.312
CABZ01076275.1	"scavenger receptor class B, member 2b [Source:NCBI gene;Acc:564077]"	71.272	53.375	48.59	65.777	115.101	65.66	72.725	70.971	96.61	39.374	163.528	142.323	34.363	68.26	94.132	75.712	81.28
CABZ01076667.1	"protein phosphatase 1, catalytic subunit, gamma isozyme [Source:NCBI gene;Acc:571753]"	6.953	5.44	6.739	6.969	7.701	13.933	11.864	10.556	8.266	22.332	25.06	22.887	16.443	18.449	9.636	5.621	16.625
CABZ01077218.1	AMBIGUOUS	9.482	5.882	5.32	7.648	8.95	8.968	11.556	8.607	11.71	7.052	11.707	8.847	6.535	9.057	10.525	9.423	9.082
CABZ01078055.1	SPERMATOGENESIS ASSOCIATED SERINE RICH 2 SERINE RICH SPERMATOCYTES AND ROUND SPERMATID 59 KDA P59SCR	6.479	2.941	2.837	3.399	6.452	10.089	5.085	6.659	3.789	10.186	15.182	12.501	11.173	4.864	6.374	3.141	17.703
CABZ01078261.1	homeobox containing 1 b [Source:NCBI gene;Acc:100317353]	2.528	6.029	2.483	7.139	8.95	14.093	8.166	5.847	9.299	10.97	15.548	17.694	8.011	7.044	8.005	13.225	7.851
CABZ01079192.1	sucrase-isomaltase (alpha-glucosidase) [Source:NCBI gene;Acc:100148922]	1.264	5.882	0.887	0.17	0.416	4.164	2.311	0.487	9.816	1.371	0	0.962	0.422	0.168	0.445	0.992	12.161
CABZ01079251.1	myeloid-associated differentiation marker-like [Source:NCBI gene;Acc:100536607]	1.106	4.264	0.887	0.68	7.701	10.57	4.931	4.71	18.254	6.269	10.243	7.693	4.849	10.734	3.261	9.092	17.549
CABZ01079281.1		16.435	14.557	22.167	33.143	66.813	24.823	20.338	9.42	42.192	15.084	3.475	7.501	9.697	38.071	13.934	63.975	82.973
CABZ01079427.1	TRIMERIC INTRACELLULAR CATION CHANNEL TYPE A TRIC A TRICA TRANSMEMBRANE 38A	19.912	30.584	20.925	34.503	70.559	72.226	70.876	42.063	58.379	67.974	63.29	64.43	84.747	46.96	47.288	73.893	67.579
CABZ01080371.1	POU DOMAIN CLASS 2 TRANSCRIPTION FACTOR 1 OCTAMER BINDING 1 OCT 1 OCTAMER BINDING TRANSCRIPTION FACTOR 1 OTF 1	0.79	1.029	0.887	1.53	4.371	2.402	1.387	0.974	2.411	3.134	2.561	3.654	3.584	4.025	1.631	3.802	3.848
CABZ01080375.1	CELL CYCLE PROGRESSION 1	1.738	7.94	7.803	10.878	15.819	7.527	11.556	7.146	10.333	9.207	11.524	11.155	9.065	3.019	13.193	10.58	16.01
CABZ01080568.1	DNAJ HOMOLOG SUBFAMILY A MEMBER 4 PRECURSOR	29.394	1.47	3.369	1.87	15.194	12.812	5.547	5.684	2.583	30.363	52.68	49.428	12.649	4.025	1.631	0.827	6.465
CABZ01080702.1	SYNDECAN 3	17.067	10.44	12.413	25.495	22.479	43.56	26.347	27.446	27.726	20.177	36.218	35.196	25.087	16.939	18.53	23.309	48.953
CABZ01081748.1	gastrula zinc finger protein XlCGF8.2DB-like [Source:NCBI gene;Acc:100007471]	2.687	1.323	3.192	3.739	4.371	4.004	2.465	5.684	3.1	5.485	7.865	3.654	3.373	3.857	5.93	3.141	4.002
CABZ01083448.1	5' AMP ACTIVATED KINASE SUBUNIT BETA 2 AMPK SUBUNIT BETA 2	8.218	5.293	2.305	4.249	2.706	8.167	10.94	9.095	8.438	12.733	8.048	8.27	19.184	10.902	8.005	12.068	13.085
CABZ01083943.1		4.425	3.823	3.369	6.119	9.574	10.409	9.245	8.445	6.027	6.464	21.218	16.925	7.378	6.709	7.115	3.802	5.234
CABZ01084603.1	SELENOCYSTEINE INSERTION SEQUENCE BINDING 2 SECIS BINDING 2	2.212	0.882	1.064	1.19	2.706	5.285	4.314	1.949	1.894	7.64	5.122	7.693	8.011	2.516	0.741	2.81	1.847
CABZ01084963.1	"fumarate hydratase, mitochondrial-like [Source:NCBI gene;Acc:100535417]"	65.899	66.755	48.235	85.153	28.723	36.353	19.414	20.625	16.36	15.475	45.364	36.158	24.033	88.218	29.351	65.958	65.732
CABZ01085052.1	EUKARYOTIC TRANSLATION INITIATION FACTOR 4 GAMMA 1 EIF 4 GAMMA 1 EIF 4G 1 EIF 4G1	12.168	8.969	9.044	9.518	27.891	31.068	11.094	10.394	10.333	15.867	6.036	11.155	18.341	12.914	6.226	15.87	33.097
CABZ01085201.1	CALMODULIN BINDING TRANSCRIPTION ACTIVATOR 2	7.427	7.793	5.852	8.838	14.362	12.331	12.172	8.445	9.299	13.908	9.695	13.078	9.276	11.572	9.191	12.564	15.394
CABZ01085658.1	protein ANTAGONIST OF LIKE HETEROCHROMATIN PROTEIN 1-like [Source:NCBI gene;Acc:110438156]	6.479	3.088	1.773	1.19	9.574	4.004	1.849	0.974	2.755	2.547	2.561	2.5	3.795	5.87	2.668	10.414	8.775
CABZ01086029.1	uncharacterized LOC110437884 [Source:NCBI gene;Acc:110437884]	0.79	1.176	0.177	2.21	2.081	2.242	1.849	1.949	10.849	0.196	28.901	10.77	0	2.18	0.741	0.165	3.233
CABZ01086293.1		4.425	3.676	2.837	9.008	8.742	6.726	14.637	10.069	5.855	10.774	6.768	7.116	9.908	5.367	8.301	9.257	15.086
CABZ01087514.1	peroxisomal membrane protein PMP34-like [Source:NCBI gene;Acc:566378]	9.64	3.235	5.497	2.549	3.33	4.484	8.166	8.445	3.789	7.444	13.902	16.925	11.595	5.367	4.595	4.298	4.156
CABZ01087560.1		2.37	4.264	3.901	3.569	6.452	4.164	7.088	7.308	7.061	11.754	12.987	12.501	11.384	3.69	10.228	2.149	7.389
CABZ01087629.1	EXPORTIN 1 CHROMOSOME REGION MAINTENANCE 1	1.106	1.47	0.177	0.34	1.873	6.086	2.311	2.436	1.722	5.093	9.512	6.347	4.638	5.702	1.779	3.802	1.693
CABZ01088109.1	SR-related CTD-associated factor 8 [Source:NCBI gene;Acc:326092]	9.482	10.587	7.98	6.799	16.443	16.175	17.411	11.693	12.227	15.084	21.584	21.348	16.443	17.61	14.379	14.713	14.316
CABZ01088149.1	mitochondrial ubiquitin ligase activator of nfkb 1-A [Source:NCBI gene;Acc:402879]	5.689	2.941	1.773	6.459	5.412	6.886	2.311	2.436	4.65	14.692	19.572	9.809	10.541	6.709	15.713	3.637	8.928
CABZ01088274.1	"acyl-CoA dehydrogenase, short/branched chain-like [Source:NCBI gene;Acc:100037342]"	2.845	4.558	6.916	12.917	4.371	5.605	7.242	6.496	2.928	8.815	4.207	4.808	10.33	9.057	2.372	4.463	2.925
CABZ01088428.1	solute carrier family 9 member A1a [Source:NCBI gene;Acc:101885761]	6.953	1.764	1.951	4.759	8.326	13.292	6.317	6.821	4.477	13.908	10.06	11.732	14.757	7.715	2.817	4.298	6.465
CABZ01090373.1	"WAS protein homolog associated with actin, golgi membranes and microtubules [Source:NCBI gene;Acc:110438074]"	2.212	0.441	2.128	2.719	5.203	4.164	4.314	3.735	3.961	4.31	6.219	4.424	5.692	6.205	4.447	3.141	5.696
CABZ01090890.1	CYCLIC AMP DEPENDENT TRANSCRIPTION FACTOR ATF 6 BETA CAMP DEPENDENT TRANSCRIPTION FACTOR ATF 6 BETA ACTIVATING TRANSCRIPTION FACTOR 6 BETA ATF6 BETA CAMP RESPONSE ELEMENT BINDING RELATED CREB RP CAMP RESPONSIVE ELEMENT BINDING 1 [CONTAINS PROCESSED CYCLIC AMP DEPENDENT TRANSCRIPTION FACTOR ATF 6 BETA]	6.321	5.146	5.675	5.439	17.484	39.716	26.656	20.301	12.916	24.486	17.926	23.464	24.454	38.239	7.857	20.664	23.707
CABZ01092156.1	PRECURSOR	5.057	4.852	2.66	3.569	10.615	13.612	13.559	12.505	10.333	13.321	7.317	8.462	11.384	10.902	6.226	10.58	16.318
CABZ01110881.1	NICASTRIN PRECURSOR	15.329	13.675	20.748	12.747	11.239	30.748	29.891	34.268	13.088	51.52	46.278	55.583	57.341	17.61	13.342	24.962	29.248
CABZ01111953.1	oxysterol-binding protein-related protein 10-like [Source:NCBI gene;Acc:100334085]	7.269	0.294	2.66	1.19	6.66	5.925	3.082	2.761	4.822	1.567	2.927	2.693	0.211	5.199	2.965	0.827	7.235
CABZ01112049.1	intestinal mucin-like protein [Source:NCBI gene;Acc:100332723]	2.687	9.41	1.064	0.85	1.249	0.32	1.233	4.547	50.974	0.196	0.732	0	0	0.671	4.595	0	47.413
CABZ01112656.1		32.396	15.145	37.595	35.353	129.254	41.158	9.553	15.104	46.325	12.145	24.328	26.734	21.925	64.57	17.64	69.595	95.75
CABZ01113192.1	SON NEGATIVE REGULATORY ELEMENT BINDING NRE BINDING	13.749	10.587	8.335	14.277	55.781	37.955	22.958	27.771	28.759	32.91	21.218	25.964	27.827	34.214	16.306	56.205	55.726
CABZ01113599.1	DDB1 AND CUL4 ASSOCIATED FACTOR 1 SERINE/THREONINE KINASE VPRBP EC_2.7.11.1	3.477	1.911	1.064	2.889	2.081	4.965	4.468	3.573	2.411	6.464	8.963	7.501	4.427	4.193	2.224	4.959	6.465
CABZ01113812.1	ER MEMBRANE COMPLEX SUBUNIT 4 TRANSMEMBRANE 85	11.378	9.557	8.689	12.408	3.538	17.296	14.021	16.078	4.65	5.093	11.524	7.501	5.692	7.715	4.892	3.637	5.08
CABZ01113954.1	26S PROTEASOME NON ATPASE REGULATORY SUBUNIT 26S PROTEASOME REGULATORY SUBUNIT	24.969	5.146	12.768	7.988	17.276	33.31	16.332	16.728	9.472	37.024	29.267	40.966	49.33	19.958	9.191	10.58	12.007
CABZ01115113.1	"proteasome (prosome, macropain) assembly chaperone 4 [Source:NCBI gene;Acc:100333944]"	4.899	5.882	4.433	2.719	7.909	15.214	7.088	12.505	7.233	9.207	21.036	14.617	10.119	12.914	9.487	1.322	5.234
cacnb1	"calcium channel, voltage-dependent, beta 1 subunit"	1.264	1.323	0.709	2.549	2.29	5.125	3.082	1.299	3.272	1.959	4.39	4.039	2.319	1.174	2.372	0.992	3.848
cacng7b	"calcium channel, voltage-dependent, gamma subunit 7b"	1.738	0.882	2.128	1.7	2.914	6.566	1.079	6.009	17.91	0.979	2.561	4.424	1.476	1.342	1.186	2.645	6.773
cactin	cactin	5.215	4.999	5.32	2.889	13.321	9.128	8.166	6.496	3.444	9.599	8.597	7.693	8.854	5.702	2.52	8.596	13.085
cacul1	CDK2 associated cullin domain 1	8.534	6.029	1.773	6.969	10.615	8.648	9.553	9.257	10.16	7.052	7.317	5.962	3.795	5.031	9.043	6.116	20.628
cacybp	calcyclin binding protein	63.844	23.673	36.531	31.274	31.221	77.19	21.571	29.395	27.037	97.162	57.253	64.622	90.65	41.761	21.346	21.325	33.097
cad	"carbamoyl-phosphate synthetase 2, aspartate transcarbamylase, and dihydroorotase"	20.07	17.645	5.32	19.716	12.28	10.73	11.71	11.368	5.683	34.281	41.156	40.197	42.373	9.224	6.523	18.515	19.858
cadm2a	cell adhesion molecule 2a	11.852	9.41	7.093	10.198	18.941	11.37	19.414	12.18	10.16	13.908	8.597	11.347	10.962	11.908	14.972	16.531	13.547
cadm4	cell adhesion molecule 4	2.054	2.5	1.596	1.7	3.955	3.043	6.934	4.872	1.894	1.175	0.549	1.731	1.054	2.516	3.113	1.322	2.155
cahz	carbonic anhydrase	4.583	12.204	2.305	64.757	3.955	4.004	2.157	11.044	1.55	1.763	8.231	5.001	0.843	9.56	9.043	4.133	7.389
calca	"calcitonin/calcitonin-related polypeptide, alpha"	2.37	1.47	7.625	3.059	13.737	18.577	2.157	6.334	0.861	8.227	11.341	11.347	15.179	2.18	3.113	0.992	17.703
calcoco1a	calcium binding and coiled-coil domain 1a	3.477	12.204	19.507	25.325	31.637	31.068	31.586	14.779	15.327	32.91	35.12	44.236	44.482	9.224	32.316	28.268	50.338
calcoco2	calcium binding and coiled-coil domain 2	6.795	4.264	4.788	11.558	9.158	6.086	4.776	7.795	6.888	6.464	10.975	7.116	4.427	19.455	6.523	4.463	16.779
calcrlb	calcitonin receptor-like b	2.054	2.206	3.901	3.229	3.33	7.207	6.009	3.248	1.894	9.011	6.219	7.693	6.114	3.857	2.668	1.984	3.541
cald1b	caldesmon 1b	6.321	1.176	1.064	2.719	0.624	1.601	1.849	1.624	1.894	0.196	0.183	0	0	1.677	1.482	15.043	1.232
calm1b	calmodulin 1b	21.176	11.91	2.837	8.328	6.036	18.096	24.036	19.651	7.233	114.989	80.667	75.008	178.137	9.057	9.487	5.29	9.852
calm2a	"calmodulin 2a (phosphorylase kinase, delta)"	0.158	1.764	2.305	5.949	3.538	8.007	3.698	3.411	7.061	1.959	14.268	9.232	3.162	3.522	6.819	0.496	5.08
calm2b	"calmodulin 2b, (phosphorylase kinase, delta)"	96.715	55.727	114.026	70.876	73.265	130.679	72.417	124.078	84.728	52.107	139.749	146.362	52.914	55.682	103.619	25.127	82.204
calm3b	"calmodulin 3b (phosphorylase kinase, delta)"	74.274	15.292	50.008	29.404	19.773	74.148	41.139	31.831	24.626	55.046	113.592	88.663	45.746	40.084	34.54	16.2	20.166
calml4a	calmodulin-like 4a	1.264	3.823	0	1.19	0.833	0.801	3.236	1.949	4.477	0	1.28	0.962	0.211	2.18	1.927	0.992	5.85
calr	calreticulin	51.518	10.881	26.068	23.795	74.93	177.762	19.414	34.268	54.763	84.625	103.166	109.05	54.811	76.981	9.339	18.184	5.234
calr3a	calreticulin 3a	1730.911	255.699	602.229	868.186	462.901	1324.727	386.736	519.534	715.363	1041.949	786.18	786.047	1000.309	938.703	262.976	187.626	221.365
calr3b	calreticulin 3b	1103.845	93.81	358.925	484.573	297.014	1598.577	210.779	350.146	334.777	1281.524	750.328	873.749	1323.697	566.878	119.481	95.549	85.128
calua	calumenin a	109.199	27.202	41.674	42.831	46.623	163.509	39.29	38.328	49.08	132.423	95.849	99.626	89.596	96.436	31.871	33.227	35.714
calub	calumenin b	14.065	3.676	8.335	7.988	16.235	43.88	9.553	12.343	6.716	28.208	18.109	19.425	25.93	31.866	6.967	11.406	5.85
camk1gb	calcium/calmodulin-dependent protein kinase IGb	14.381	4.411	4.611	2.889	3.746	2.402	2.619	5.847	5.511	3.918	3.11	3.077	2.319	7.883	0.741	0.661	0
camk2b1	calcium/calmodulin-dependent protein kinase (CaM kinase) II beta 1	6.795	8.234	2.837	2.38	12.488	17.296	11.094	7.795	11.194	6.073	7.317	6.347	8.643	14.424	12.897	8.761	15.856
camk2g1	calcium/calmodulin-dependent protein kinase (CaM kinase) II gamma 1	6.637	3.529	5.675	8.498	17.067	13.612	16.024	11.531	6.888	22.332	22.499	26.926	20.238	10.063	9.487	6.282	17.703
camlg	calcium modulating ligand	7.585	9.999	6.739	3.909	11.448	8.648	10.631	7.146	9.644	10.97	13.719	9.616	11.173	10.566	7.857	20.498	15.856
cand1	cullin-associated and neddylation-dissociated 1	24.337	20.291	34.403	20.906	24.56	46.122	30.816	25.01	22.904	47.602	62.558	58.276	54.179	41.761	34.54	28.929	22.475
cant1b	calcium activated nucleotidase 1b	41.72	14.704	20.216	41.132	68.061	55.41	40.214	30.045	35.131	35.261	88.715	57.699	35.417	21.132	42.248	22.317	77.585
canx	calnexin	180.787	32.054	88.135	63.397	43.917	168.313	71.184	72.433	28.07	186.489	109.385	133.091	196.689	78.155	31.13	42.154	42.795
cap1	"CAP, adenylate cyclase-associated protein 1 (yeast)"	25.443	20.732	18.975	20.566	21.438	50.926	50.075	49.534	35.992	62.489	92.191	82.509	49.541	36.394	39.283	20.664	32.481
capn15	calpain 15	0.79	1.617	0.709	2.04	2.498	5.285	0.924	1.462	2.239	1.371	3.11	4.424	3.584	2.683	0.593	1.322	3.848
capn1a	"calpain 1, (mu/I) large subunit a"	5.689	6.764	3.724	5.439	8.326	5.925	11.094	2.923	3.272	2.547	6.219	5.77	1.897	7.883	10.228	3.802	8.313
capn2a	"calpain 2, (m/II) large subunit a"	1.896	2.206	1.064	4.249	2.498	48.044	7.704	1.624	3.272	5.289	18.292	10.963	2.319	2.516	3.558	1.653	1.232
capn7	calpain 7	1.896	2.059	1.951	7.309	8.742	7.046	5.547	11.206	3.1	16.063	0.183	0.577	14.335	4.864	8.005	4.298	10.776
capns1a	"calpain, small subunit 1 a"	34.767	26.908	25.891	25.495	33.927	57.012	46.069	38.003	40.297	54.458	60.363	55.775	61.136	42.6	32.613	27.441	49.261
capns1b	"calpain, small subunit 1 b"	19.122	15.292	10.64	16.147	10.199	28.826	23.42	22.087	16.016	31.343	43.169	38.273	21.081	25.828	26.535	10.414	16.472
caprin1b	cell cycle associated protein 1b	40.14	87.782	36.354	54.049	107.191	49.485	96.299	59.765	83.694	62.489	84.325	72.7	60.082	81.342	165.138	82.489	145.011
capza1a	capping actin protein of muscle Z-line subunit alpha 1a	30.658	16.615	11.881	11.048	21.646	44.2	40.831	28.908	34.27	46.426	61.826	41.735	33.309	31.698	27.721	14.547	28.325
capzb	capping actin protein of muscle Z-line subunit beta	14.855	21.173	12.236	27.365	44.958	69.663	61.169	38.652	54.419	79.532	161.699	146.747	55.022	41.761	15.862	40.005	39.562
card19	"caspase recruitment domain family, member 19"	2.054	1.47	1.419	2.21	3.538	5.605	2.927	3.086	2.928	3.33	4.756	4.808	2.319	4.361	2.668	2.149	3.387
carm1	coactivator-associated arginine methyltransferase 1	6.005	6.617	3.724	3.399	2.081	9.288	6.317	6.983	2.411	15.28	17.56	15.771	15.389	10.231	5.188	4.463	5.388
cars	cysteinyl-tRNA synthetase [Source:ZFIN;Acc:ZDB-GENE-030328-29]	36.347	13.528	24.118	16.827	24.144	73.187	22.649	22.574	23.593	88.347	155.297	155.209	83.271	36.227	12.6	19.176	14.47
cars2	"cysteinyl-tRNA synthetase 2, mitochondrial"	2.845	2.647	1.241	1.19	4.579	2.883	2.311	5.035	2.755	4.114	6.219	6.155	7.8	2.516	3.558	2.314	1.693
casc3	casc3 exon junction complex subunit	4.109	6.029	4.788	3.739	6.869	7.847	6.317	4.872	3.616	8.619	16.097	15.194	6.746	9.224	5.93	4.629	16.472
casc4	cancer susceptibility candidate 4	22.124	11.175	9.399	7.309	25.601	36.193	18.798	17.377	17.049	29.384	23.596	23.272	27.406	31.195	10.673	18.349	16.318
caska	calcium/calmodulin-dependent serine protein kinase a	45.039	32.201	15.073	10.538	23.728	27.385	19.568	13.48	32.203	31.147	21.401	16.54	24.454	54.004	15.565	62.487	21.705
caskb	calcium/calmodulin-dependent serine protein kinase b	1.896	2.647	1.773	1.36	2.914	4.644	3.39	3.735	0.344	3.918	6.402	5.193	3.795	4.864	5.04	0.331	1.847
casp2	"caspase 2, apoptosis-related cysteine peptidase"	9.008	6.764	4.611	9.008	8.742	17.296	6.625	7.633	7.922	7.836	6.951	10.578	9.276	7.715	7.115	13.225	9.852
casp3b	"caspase 3, apoptosis-related cysteine peptidase b"	1.422	0.735	0.709	1.53	2.706	4.004	0.616	0.974	2.239	4.506	11.341	5.962	5.27	1.677	0.296	1.157	1.385
casp7	"caspase 7, apoptosis-related cysteine peptidase"	4.109	0.147	0.709	2.889	1.873	4.324	3.082	2.761	3.616	5.093	7.865	3.462	4.849	4.528	0.593	0	1.693
casp8	"caspase 8, apoptosis-related cysteine peptidase"	0.632	1.764	4.079	1.87	3.33	2.883	6.009	3.898	3.444	7.052	12.804	10.578	3.584	5.199	4.151	2.149	3.079
casp8ap2	caspase 8 associated protein 2	5.689	4.411	4.965	4.079	5.828	9.929	8.012	6.171	4.133	9.99	6.036	9.039	10.119	7.883	4.151	5.455	6.465
caspa	caspase a	6.163	3.676	4.079	2.38	6.869	8.007	10.94	11.856	3.789	7.052	4.024	6.539	10.962	8.889	5.93	6.778	1.847
cast	calpastatin	33.661	27.349	42.383	33.313	66.813	71.265	40.06	36.866	34.098	86.976	105.909	123.86	86.433	47.799	21.198	64.305	65.732
castor1	cytosolic arginine sensor for mTORC1 subunit 1	0.632	0.441	1.241	3.059	1.249	5.765	2.311	3.411	0.172	6.269	6.585	1.731	7.168	3.019	1.186	2.645	2.925
castor2	cytosolic arginine sensor for mTORC1 subunit 2	2.528	4.411	3.192	2.719	3.955	8.648	5.393	1.299	3.789	7.64	7.5	4.616	9.487	2.18	3.558	2.645	4.926
casz1	castor zinc finger 1	2.212	3.088	0.532	1.02	0.624	4.164	1.695	2.923	9.472	3.722	0.366	1.154	2.319	1.174	0.889	0.992	9.852
cat	catalase	664.045	1128.517	962.573	899.969	1279.221	492.289	1011.831	863.021	973.679	68.758	630.517	449.664	65.352	605.117	1753.817	728.022	855.749
cav1	caveolin 1	41.404	32.201	29.438	47.42	28.723	82.315	149.764	227.367	42.192	32.322	61.826	70.969	18.762	61.384	41.952	54.883	176.414
cav2	caveolin 2	6.163	6.617	2.837	3.909	6.244	2.722	9.091	5.847	7.577	2.742	2.561	4.231	0.632	3.354	20.012	6.282	20.936
cavin1b	caveolae associated protein 1b	9.798	5.882	3.547	12.577	16.651	18.417	14.329	17.54	22.56	2.742	15.731	29.619	4.216	15.765	16.899	9.257	21.859
cavin2b	caveolae associated protein 2b	21.966	14.998	6.207	16.827	10.407	23.862	20.184	12.83	22.56	8.619	22.316	21.348	8.222	10.231	27.128	16.696	14.624
cbfb	core-binding factor subunit beta	7.269	2.206	0.355	1.19	1.249	9.128	4.006	3.086	1.55	1.175	4.573	4.808	1.054	8.386	4.744	1.488	0.616
cbl	"Cbl proto-oncogene, E3 ubiquitin protein ligase"	5.215	5.146	2.305	4.249	6.244	10.57	6.779	4.547	3.789	8.619	5.488	9.616	9.065	6.038	8.45	5.621	7.081
cbln10	cerebellin 10	237.994	151.89	238.161	193.761	197.524	700.478	282.579	308.57	419.849	289.136	273.096	253.489	540.736	426.165	119.184	218.208	229.523
cbln11	cerebellin 11	109.989	46.611	45.043	45.381	39.754	380.827	112.169	61.876	174.622	232.328	80.85	72.316	237.797	998.745	20.457	20.829	42.487
cbln13	cerebellin 13	0.79	0	1.773	0.51	29.348	0.32	20.955	8.12	2.239	0	0.732	1.154	0	0.671	0	4.298	0.77
cbln6	cerebellin 6	2.212	8.234	3.369	0	0	0	6.163	2.923	0	0	0.366	0	0	0	8.894	14.547	4.772
cbln8	cerebellin 8	1726.96	3402.46	1949.263	1681.982	4434.604	919.878	3120.083	2305.505	4964.143	295.405	705.879	844.515	291.976	1361.179	1625.442	2183.405	1516.918
cbr1	carbonyl reductase 1	4.899	5.293	4.788	7.309	2.081	2.402	6.163	6.009	3.961	0.196	8.597	4.808	1.476	5.367	3.113	1.818	0
cbr1l	carbonyl reductase 1-like	44.091	48.964	81.219	43.001	27.266	34.431	31.278	52.132	43.741	15.867	25.791	21.541	14.546	30.189	100.21	51.576	76.662
cbr4	carbonyl reductase 4	15.013	7.646	22.167	12.238	19.565	39.076	12.634	20.138	18.771	10.186	11.89	11.732	15.389	25.828	5.93	9.257	11.545
cbsb	cystathionine beta-synthase b	56.101	80.871	70.579	18.356	24.144	31.228	33.435	37.353	74.223	33.498	27.255	24.618	39.211	59.539	40.469	105.302	36.638
cbx3a	"chromobox homolog 3a (HP1 gamma homolog, Drosophila)"	32.712	13.675	14.187	13.257	17.484	23.221	12.634	21.275	9.299	32.91	15.182	21.925	26.562	29.35	14.379	12.729	16.164
cbx3b	chromobox homolog 3b	7.427	6.764	3.724	9.688	6.452	12.972	10.631	7.146	8.955	5.681	10.426	9.616	6.535	7.883	13.045	7.935	16.779
cbx5	"chromobox homolog 5 (HP1 alpha homolog, Drosophila)"	35.241	17.203	18.62	21.926	17.067	31.869	23.266	25.498	16.36	23.899	41.156	38.85	31.411	26.331	27.276	19.506	19.704
cbx7a	chromobox homolog 7a	8.534	10.587	5.497	7.648	16.027	36.673	23.42	18.027	16.877	41.921	96.032	88.856	31.2	38.407	9.784	7.604	28.479
cbx8a	"chromobox homolog 8a (Pc class homolog, Drosophila)"	3.161	1.764	1.241	1.87	2.498	4.164	4.931	3.411	2.755	6.856	7.865	4.039	4.216	3.019	2.52	1.322	3.541
cc2d1b	coiled-coil and C2 domain containing 1B	3.003	3.382	2.483	4.929	12.488	18.897	11.864	8.607	10.505	25.858	29.084	28.08	17.287	13.082	9.636	8.265	12.161
ccar2	cell cycle and apoptosis regulator 2	2.212	0.882	0.532	1.53	5.203	4.324	2.311	3.735	2.928	4.114	3.658	7.116	4.638	4.193	2.52	1.488	6.004
ccbe1	collagen and calcium binding EGF domains 1	4.899	4.999	0.887	6.119	13.945	5.765	11.094	5.522	6.888	3.722	5.122	7.885	4.216	2.013	5.93	6.612	8.775
ccdc106a	coiled-coil domain containing 106a	21.492	12.057	18.975	11.218	18.941	10.57	17.565	6.983	19.115	3.526	6.036	6.924	3.373	12.914	13.193	32.731	27.709
ccdc124	coiled-coil domain containing 124	18.174	12.057	11.881	14.447	26.434	42.759	25.731	33.943	13.088	52.695	39.876	46.159	44.271	27.505	14.379	17.853	32.943
ccdc126	coiled-coil domain containing 126	2.528	2.353	1.064	2.38	2.29	3.363	3.236	2.923	1.722	2.351	6.768	4.039	2.951	6.541	2.224	1.488	3.695
ccdc127b	coiled-coil domain containing 127b	4.741	1.911	3.901	0.68	3.33	5.445	2.773	1.949	6.716	1.959	7.317	9.039	2.319	3.187	1.186	4.133	1.693
CCDC134	si:dkey-167k11.5 [Source:ZFIN;Acc:ZDB-GENE-091204-218]	2.37	0.588	0	0.34	1.457	2.242	0	0	1.894	1.175	7.5	5.578	3.584	4.361	0	1.322	0
ccdc141	coiled-coil domain containing 141	0.158	4.411	0.532	2.04	0.624	0.961	0.308	0.65	2.411	0.392	1.28	0.577	0.632	0.335	1.038	7.604	3.079
ccdc167	coiled-coil domain containing 167	12.8	7.205	7.271	10.028	18.524	14.253	8.012	14.941	8.611	42.313	35.852	28.08	37.314	15.933	7.264	6.612	11.392
ccdc171	coiled-coil domain containing 171	13.591	12.057	7.98	8.668	19.773	20.339	16.024	12.505	17.91	15.867	15.914	20.195	17.919	18.113	14.231	20.664	23.091
ccdc174	coiled-coil domain containing 174	1.896	1.617	2.66	2.38	6.244	3.363	3.544	2.436	4.477	6.66	8.414	5.77	7.589	3.354	3.261	2.81	8.928
ccdc22	coiled-coil domain containing 22	9.64	6.323	3.547	3.229	3.33	12.171	8.32	5.847	6.027	17.434	19.938	16.54	13.703	19.958	6.819	4.463	6.619
ccdc25	coiled-coil domain containing 25	25.127	13.233	16.847	17.167	14.986	42.118	22.033	25.335	11.71	46.622	44.815	39.043	42.584	25.828	12.6	13.225	20.628
ccdc28a	coiled-coil domain containing 28A	5.689	5.44	3.369	7.648	8.742	16.015	14.021	12.505	9.472	9.403	19.023	13.848	10.541	9.057	10.377	6.778	10.16
ccdc30	coiled-coil domain containing 30	3.635	0.882	1.064	2.549	3.746	2.562	3.39	4.223	0.517	5.681	3.11	2.5	3.162	4.025	2.668	2.645	5.234
ccdc43	coiled-coil domain containing 43	10.746	4.558	4.965	2.889	3.955	9.609	2.927	8.283	1.894	17.63	10.975	10.578	11.384	6.205	3.558	2.314	2.155
ccdc47	coiled-coil domain containing 47	42.668	25.732	21.99	28.044	26.225	55.891	38.365	40.114	27.209	55.437	66.033	55.968	42.584	39.078	34.54	20.994	33.867
ccdc51	coiled-coil domain containing 51	8.85	2.353	9.576	2.549	2.914	12.972	2.157	5.522	1.205	10.97	10.975	7.308	15.6	8.218	1.631	0.827	1.385
ccdc58	coiled-coil domain containing 58	42.194	8.528	10.64	7.818	9.783	18.577	15.562	14.454	7.405	43.684	49.205	44.428	56.287	25.325	7.56	11.241	8.005
ccdc59	coiled-coil domain containing 59	10.114	8.381	7.803	9.008	16.027	19.858	12.018	12.668	6.372	37.024	26.523	35.196	27.827	17.275	5.781	9.257	15.856
CCDC69	coiled-coil domain containing 69 [Source:NCBI gene;Acc:794166]	1.264	0.294	0.709	0	0.208	3.683	2.157	2.761	1.033	2.155	0.915	1.346	0.632	0.503	0.296	0.827	1.847
ccdc6b	coiled-coil domain containing 6b	5.057	1.911	3.369	2.549	6.036	5.765	4.931	5.197	3.1	12.145	7.5	7.885	8.222	9.56	3.854	4.463	8.313
ccdc77	coiled-coil domain containing 77	0.316	0.882	0.709	0.34	2.29	1.922	2.311	1.137	0.861	2.351	4.024	1.346	1.054	0.335	2.817	1.488	2.309
ccdc80	coiled-coil domain containing 80	2.37	2.647	1.773	2.21	9.158	11.37	10.785	7.958	8.094	7.836	15.548	22.887	4.849	9.057	9.191	12.068	10.93
ccdc82	coiled-coil domain containing 82	4.425	6.764	4.965	2.889	6.036	7.046	6.471	6.821	4.477	6.073	6.768	6.539	2.108	6.373	7.264	2.645	7.081
ccdc85b	coiled-coil domain containing 85B	6.321	3.382	3.369	2.04	1.873	9.128	6.625	5.522	3.1	7.052	5.488	3.077	2.741	4.696	3.261	5.125	3.079
ccdc88b	coiled-coil domain containing 88B	6.479	2.941	1.419	3.739	7.285	10.089	7.55	9.257	5.339	17.434	5.853	5.77	12.438	9.56	4.002	4.133	3.695
ccdc88c	coiled-coil domain containing 88C	5.215	4.705	3.724	4.249	7.701	6.726	4.622	3.898	7.233	4.114	5.305	8.27	5.27	6.038	6.671	6.282	5.696
ccdc9	coiled-coil domain containing 9	35.873	13.528	21.28	16.997	35.384	42.118	29.121	33.293	15.155	59.943	38.961	50.198	51.228	32.872	12.452	23.97	31.865
ccdc93	coiled-coil domain containing 93	7.427	4.852	5.497	5.779	13.529	13.612	9.553	10.881	7.061	17.238	11.524	12.886	13.281	13.585	10.97	9.919	14.316
ccdc97	coiled-coil domain containing 97	5.215	3.088	3.369	3.399	4.579	7.046	2.927	3.086	5.166	4.114	12.438	6.732	5.903	7.212	1.927	1.322	3.079
ccl19a.1	"chemokine (C-C motif) ligand 19a, tandem duplicate 1"	47.251	7.499	5.32	10.368	11.031	27.865	54.544	75.681	39.436	31.147	116.519	79.239	42.795	134.843	10.377	4.133	49.568
ccl25a	chemokine (C-C motif) ligand 25a	0.158	2.941	0.177	0	0	0	0	0.162	5.855	0.196	0	0	0	0	1.334	0	9.39
ccl34a.4	"chemokine (C-C motif) ligand 34a, duplicate 4"	0.158	0	0	0.68	1.457	3.363	3.698	2.436	3.1	8.619	22.682	18.848	2.53	4.361	1.186	0.331	1.385
ccl35.1	"chemokine (C-C motif) ligand 35, duplicate 1"	0.474	0	1.596	1.53	2.706	2.883	4.776	1.624	2.067	1.371	30.364	23.464	4.005	5.367	11.563	2.976	4.002
ccl39.2	"chemokine (C-C motif) ligand 39, duplicate 2"	1.106	1.323	184.96	55.409	0.624	9.769	56.855	69.022	0.344	0.588	1.829	3.847	0.422	21.803	44.768	61.33	26.785
ccm2	CCM2 scaffold protein	1.58	3.088	1.773	3.399	3.746	11.05	4.006	7.308	3.272	7.444	3.658	8.27	5.481	5.87	3.854	3.802	4.618
ccna1	cyclin A1	0	0.294	0	0	0.833	0.32	0	0	0.172	0.979	0.366	0.577	0	0	1.334	0	0
ccna2	cyclin A2	3.003	1.176	1.773	2.04	0.416	2.402	2.003	2.436	1.205	0.392	1.829	0.769	0	0.503	11.711	0.165	0.616
ccnc	cyclin C	8.218	5.146	3.901	6.119	17.692	18.737	24.036	15.753	9.127	21.94	26.889	31.542	21.081	13.25	2.52	7.274	14.624
ccnd1	cyclin D1	28.446	19.115	12.236	20.226	30.388	39.876	49.767	43.362	15.843	33.106	126.03	132.322	24.876	58.7	27.424	20.498	32.943
ccnd2a	"cyclin D2, a"	26.075	8.381	2.483	9.688	17.067	21.139	12.634	9.257	9.472	14.3	11.524	15.386	5.27	7.715	12.6	9.919	16.318
ccng2	cyclin G2	3.477	10.734	7.271	18.866	8.742	7.847	6.934	4.547	13.26	6.269	4.939	3.27	2.319	4.361	8.894	25.292	13.701
ccnh	cyclin H	3.951	1.47	4.256	4.929	3.538	4.804	3.544	4.872	3.961	8.619	8.414	8.847	3.373	4.193	2.372	2.48	4.31
ccni	cyclin I	285.878	240.554	199.679	263.447	412.115	311.644	272.872	284.859	420.883	157.301	164.443	168.48	181.721	571.407	197.603	807.04	689.802
ccnk	cyclin K	8.85	6.323	8.512	4.929	7.701	10.089	6.009	11.693	2.583	16.455	18.292	17.887	14.757	8.05	8.153	4.298	4.31
ccnl1b	cyclin L1b	5.057	3.97	0.709	1.87	6.869	10.089	6.471	6.009	6.027	12.341	21.036	16.348	12.016	7.044	5.04	1.984	3.695
ccnt1	cyclin T1	6.163	5.293	2.305	7.309	9.783	11.531	8.937	10.556	6.372	12.733	11.707	12.117	9.908	10.063	8.598	6.612	14.47
ccnt2b	cyclin T2b	7.744	5.44	2.66	7.139	12.072	14.573	13.867	9.257	6.888	18.218	28.901	20.964	12.016	13.082	11.118	8.596	9.698
ccnyl1	cyclin Y-like 1	4.741	3.235	1.419	3.569	4.371	4.004	4.622	3.735	3.616	11.362	9.329	7.693	9.908	9.392	4.744	4.298	6.465
ccser2b	coiled-coil serine-rich protein 2b	1.896	0	1.241	2.04	3.538	2.883	0.77	1.137	4.133	6.66	1.646	4.039	5.481	6.205	1.482	0.992	3.848
cct2	"chaperonin containing TCP1, subunit 2 (beta)"	83.124	61.609	67.21	48.1	68.478	114.825	74.882	58.466	78.356	168.663	223.16	170.98	199.429	107.002	108.363	62.983	86.668
cct3	"chaperonin containing TCP1, subunit 3 (gamma)"	124.37	71.608	93.101	74.785	51.41	116.586	59.628	70.971	60.79	154.363	225.72	172.711	160.218	144.906	112.81	63.975	77.431
cct4	"chaperonin containing TCP1, subunit 4 (delta)"	121.684	83.812	62.954	80.564	136.123	185.929	115.713	111.248	142.763	236.637	355.958	268.106	262.884	216.688	92.798	72.24	200.583
cct5	"chaperonin containing TCP1, subunit 5 (epsilon)"	73.326	53.963	45.043	65.437	50.994	83.756	66.1	55.218	44.775	143.393	204.502	157.325	160.218	84.864	73.527	43.642	56.65
cct6a	"chaperonin containing TCP1, subunit 6A (zeta 1)"	142.86	110.279	107.997	87.362	104.694	117.547	128.963	97.281	88.688	145.744	196.637	171.365	156.423	157.485	195.972	95.714	168.564
cct7	"chaperonin containing TCP1, subunit 7 (eta)"	179.523	86.164	89.731	66.287	74.722	157.584	79.967	82.827	75.6	196.871	262.67	203.291	199.008	160.001	95.762	73.563	92.825
cct8	"chaperonin containing TCP1, subunit 8 (theta)"	45.197	35.289	29.438	24.815	67.853	62.777	47.456	20.138	57.002	80.316	104.629	89.625	81.796	84.361	53.07	63.809	98.059
ccz1	"CCZ1 homolog, vacuolar protein trafficking and biogenesis associated"	4.583	0.294	1.596	2.549	1.665	2.082	3.082	3.248	1.55	3.918	5.488	4.616	6.114	5.199	2.817	0.661	2.155
cd151l	"CD151 antigen, like"	0.474	0.588	1.773	3.059	1.665	4.164	2.773	4.223	4.133	2.742	9.146	2.885	2.53	6.541	3.113	0.331	2.155
cd164	"CD164 molecule, sialomucin"	116.943	88.076	103.386	76.485	114.476	152.619	130.504	114.821	96.955	221.945	201.758	215.985	244.754	95.933	128.227	82.985	124.845
cd276	CD276 molecule	1.264	0.735	2.305	2.719	2.498	12.812	5.393	3.411	7.233	34.477	42.62	30.003	35.417	2.683	3.113	0.992	0.462
cd2ap	CD2-associated protein	6.163	4.852	8.335	6.799	17.484	34.752	21.879	24.686	27.726	29.188	30.913	35.773	32.254	23.145	5.485	16.531	33.867
cd302	CD302 molecule	17.067	20.438	14.364	16.317	27.266	27.865	30.045	28.096	22.215	25.662	31.096	29.042	28.46	15.933	26.683	20.498	29.402
cd36	CD36 molecule (thrombospondin receptor)	3.951	50.287	1.241	0.34	0	0.32	0.462	0.162	68.195	1.371	0	0.192	0.422	0.168	1.779	0.992	26.939
cd3eap	"CD3e molecule, epsilon associated protein"	6.637	3.382	2.128	4.589	12.072	19.218	7.088	10.719	8.955	21.156	17.926	19.425	22.557	22.809	7.708	12.729	29.864
cd40	"CD40 molecule, TNF receptor superfamily member 5"	4.267	1.764	0.887	9.858	5.203	2.402	5.855	6.171	4.305	2.547	3.11	4.808	1.687	5.702	4.447	2.149	8.928
cd44a	CD44 molecule (Indian blood group) a	2.845	2.059	0.355	0.34	0	6.566	3.698	3.248	0.689	32.91	3.841	1.346	6.324	0.671	0.445	0	2.309
cd59	CD59 molecule (CD59 blood group)	0.474	2.5	1.419	8.158	40.171	0.801	4.931	1.462	0.689	3.33	33.291	37.696	4.216	3.019	2.817	0.165	2.155
cd74a	"CD74 molecule, major histocompatibility complex, class II invariant chain a"	297.098	79.548	48.767	140.392	173.38	6.726	432.035	421.279	38.059	3.722	20.67	9.809	2.108	284.278	241.333	58.85	118.687
cd74b	"CD74 molecule, major histocompatibility complex, class II invariant chain b"	54.521	23.232	13.477	30.084	37.881	3.844	103.695	105.888	11.194	0	2.744	4.039	0.211	93.753	39.283	22.647	51.262
cd81a	CD81 molecule a	31.132	24.849	15.073	43.171	44.542	67.101	58.242	54.406	44.775	51.52	82.313	77.124	30.146	37.736	49.067	28.929	27.247
cd82a	CD82 molecule a	8.692	5.587	3.724	6.629	7.285	12.171	6.625	6.334	5.166	3.134	15.914	12.886	3.795	6.541	9.043	5.621	10.006
cd82b	CD82 molecule b	3.477	3.382	1.064	3.569	2.498	15.374	7.704	5.197	8.783	10.382	19.206	15.386	9.276	8.553	3.409	3.471	6.312
cd99l2	CD99 molecule-like 2	24.337	12.645	9.753	11.388	16.027	15.214	12.48	14.454	6.716	10.774	20.121	13.848	7.168	10.566	16.751	15.87	13.085
cd9a	CD9 molecule a	85.811	96.898	72.707	85.833	178.791	196.179	184.432	138.856	93.338	42.704	156.76	150.209	24.876	86.541	321.382	53.891	145.627
cd9b	CD9 molecule b	10.588	7.94	5.852	7.818	28.099	28.026	53.927	32.643	23.937	51.715	101.336	66.93	39	15.43	53.811	7.77	24.938
cdaa	cytidine deaminase a	3.319	1.323	0	0.34	2.706	10.409	1.079	0.162	3.272	11.362	2.927	1.154	6.114	3.522	0	0.165	0.77
cdab	cytidine deaminase b	50.57	92.928	45.22	45.891	77.636	44.04	86.438	34.105	88.172	50.148	33.474	30.773	34.784	22.306	114.441	69.595	22.937
cdadc1	cytidine and dCMP deaminase domain containing 1	5.847	2.794	3.369	4.419	3.746	6.886	6.163	4.385	2.067	6.66	9.329	8.462	7.8	2.18	3.706	3.141	4.31
cdc123	cell division cycle 123 homolog (S. cerevisiae)	1.738	3.088	1.951	3.569	3.122	5.925	8.166	4.06	6.027	10.186	12.255	10.193	8.222	4.696	6.226	1.818	4.772
cdc14b	cell division cycle 14B	12.01	13.233	13.655	23.455	17.484	15.054	20.184	16.078	7.577	7.248	10.426	16.54	5.903	29.35	17.196	19.011	21.244
cdc20	cell division cycle 20 homolog	0	0.147	0.177	0.34	0.208	2.242	1.387	2.598	0.344	0.979	1.28	0.192	0	0.168	2.075	0.496	0.616
cdc23	"CDC23 (cell division cycle 23, yeast, homolog)"	2.212	2.059	2.128	0.34	1.665	3.363	2.157	3.735	3.616	5.093	4.939	2.5	3.373	1.174	1.482	1.488	2.463
cdc25b	cell division cycle 25B	5.531	1.764	2.66	6.799	3.955	7.367	7.55	9.744	4.305	1.567	3.293	2.5	0.422	2.683	9.191	2.976	4.002
cdc27	cell division cycle 27	13.591	4.999	6.384	7.818	9.783	14.253	8.474	10.232	7.061	17.826	14.45	15.002	13.07	12.243	8.598	3.802	8.775
cdc34a	cell division cycle 34 homolog (S. cerevisiae) a	0.632	4.558	1.419	4.249	3.538	7.527	3.698	2.111	2.239	3.33	7.5	6.732	3.162	3.857	2.075	1.322	7.389
cdc34b	cell division cycle 34 homolog (S. cerevisiae) b	9.64	13.086	11.527	18.696	24.56	16.975	22.033	13.642	16.188	22.919	33.108	35.581	18.13	9.56	38.246	5.951	30.942
cdc37	cell division cycle 37 homolog (S. cerevisiae)	38.085	17.056	31.566	21.756	30.805	51.727	29.429	25.173	20.149	81.883	104.08	91.933	98.45	24.151	23.57	22.647	26.478
cdc37l1	cell division cycle 37-like 1	3.319	1.47	3.547	3.739	6.869	5.125	4.006	5.359	4.994	8.032	5.67	5.001	6.746	1.509	5.04	3.141	5.388
cdc40	cell division cycle 40 homolog (S. cerevisiae)	2.528	4.999	3.547	4.249	7.701	12.491	8.012	9.744	3.961	12.145	6.585	10.001	10.119	9.057	10.377	3.471	8.313
cdc42	cell division cycle 42	27.497	26.614	29.083	24.475	39.13	48.524	33.589	38.815	33.925	64.644	88.715	69.815	48.487	35.891	67.597	23.97	25.862
cdc42bpab	CDC42 binding protein kinase alpha (DMPK-like) b	4.899	2.941	5.143	4.079	3.746	8.968	2.465	0.487	3.272	0.588	0.732	0	1.897	6.876	1.038	10.91	4.156
cdc42bpb	CDC42 binding protein kinase beta (DMPK-like)	18.964	21.909	11.172	12.068	30.18	33.951	24.807	21.762	20.493	30.559	43.717	47.121	37.314	27.841	26.683	29.921	24.476
cdc42ep1a	CDC42 effector protein (Rho GTPase binding) 1a	0	3.823	0.177	0	0	1.601	5.855	1.786	0	0	0.915	1.731	0	0	0.296	3.637	0.77
cdc42ep2	CDC42 effector protein (Rho GTPase binding) 2	4.425	1.617	2.483	5.439	3.122	2.883	4.776	2.598	1.894	2.547	10.426	7.885	1.687	2.516	4.744	7.77	7.235
cdc42ep4a	CDC42 effector protein (Rho GTPase binding) 4a	2.054	1.47	1.596	1.36	0.833	4.965	0.154	2.274	0.861	0	0.915	2.885	0	6.541	0.593	1.818	3.079
cdc42ep4b	CDC42 effector protein (Rho GTPase binding) 4b	3.793	8.528	1.951	2.04	6.244	7.527	5.239	3.898	5.166	3.33	18.292	10.578	5.481	8.889	6.374	7.604	6.927
cdc42l	"cell division cycle 42, like"	4.741	6.764	3.724	0.85	0.416	17.296	4.16	2.436	4.305	0.979	40.791	25.387	0	14.759	1.038	1.984	0.924
cdc45	CDC45 cell division cycle 45 homolog (S. cerevisiae)	2.528	1.029	1.773	0.85	2.498	1.441	1.387	2.598	1.55	1.175	2.012	0.769	0.843	1.174	1.927	1.322	1.693
cdc5l	CDC5 cell division cycle 5-like (S. pombe)	9.166	10.293	2.837	5.949	11.864	8.968	10.94	7.633	6.027	14.3	14.816	16.54	8.222	8.889	18.678	6.943	21.244
cdc73	"cell division cycle 73, Paf1/RNA polymerase II complex component, homolog (S. cerevisiae)"	3.161	2.5	2.837	4.589	13.737	11.37	6.009	3.735	3.616	8.815	13.536	13.463	6.746	7.212	3.706	7.604	8.005
cdca7a	cell division cycle associated 7a	7.902	3.676	6.207	5.609	1.041	6.086	9.091	9.42	2.755	2.547	6.768	3.654	0.843	3.522	7.115	5.621	1.078
cdca8	cell division cycle associated 8	0.79	0.147	0.177	0.68	1.041	0.16	0.924	2.436	1.033	0	1.463	0.192	0.422	0.168	8.153	0	1.078
CDCP1	CUB domain containing protein 1b [Source:NCBI gene;Acc:560859]	0.79	3.676	0.709	3.399	6.452	3.203	6.471	3.573	6.027	2.742	4.39	3.077	1.054	4.025	4.892	1.984	7.235
cdh1	"cadherin 1, type 1, E-cadherin (epithelial)"	55.153	38.671	37.595	49.46	62.233	108.419	100.767	44.986	65.957	80.316	167.187	135.976	72.52	73.627	83.459	36.203	69.273
cdh17	"cadherin 17, LI cadherin (liver-intestine)"	12.642	29.702	3.901	9.688	28.723	52.208	21.571	24.036	37.886	11.754	23.962	15.386	6.114	17.275	23.866	7.77	28.941
cdh2	"cadherin 2, type 1, N-cadherin (neuronal)"	8.85	8.675	8.512	7.309	43.709	95.607	12.943	14.129	7.233	59.159	67.131	83.471	45.114	20.294	0.148	17.357	16.779
cdh5	cadherin 5	8.376	7.499	6.384	9.688	13.737	26.424	10.94	15.591	15.671	21.548	16.097	25.58	20.449	4.025	9.339	15.539	14.932
cdhr5b	cadherin-related family member 5b	30.342	29.849	31.034	10.368	3.122	8.328	3.236	1.624	35.475	14.496	2.012	1.923	19.606	11.069	5.04	11.572	39.408
cdip1	cell death-inducing p53 target 1	21.176	44.258	51.427	60.338	52.243	46.122	47.302	29.883	24.798	81.491	62.924	64.43	70.833	18.784	53.514	59.842	33.713
cdipt	CDP-diacylglycerol--inositol 3-phosphatidyltransferase (phosphatidylinositol synthase)	22.44	7.058	10.108	9.008	19.149	48.044	23.266	15.428	20.665	91.481	56.156	52.506	94.866	40.252	10.673	13.886	20.32
cdk11b	cyclin-dependent kinase 11B	10.114	3.529	10.817	3.739	11.239	14.413	9.245	7.146	7.577	27.817	29.084	23.849	27.406	15.094	9.932	9.753	10.468
cdk12	cyclin-dependent kinase 12	13.275	5.146	4.079	4.929	11.864	12.972	7.858	9.42	8.783	13.712	20.304	17.117	18.973	14.424	11.266	8.1	11.238
cdk13	cyclin-dependent kinase 13	2.37	0.882	1.951	1.02	1.873	5.765	1.387	4.223	2.411	7.444	10.426	7.501	5.27	6.038	1.927	2.314	3.233
cdk16	cyclin-dependent kinase 16	4.583	1.617	3.192	5.779	2.706	5.445	5.085	4.223	2.928	7.052	12.804	10.001	6.535	9.057	3.706	4.629	4.926
cdk2ap2	cyclin-dependent kinase 2 associated protein 2	17.857	4.411	5.32	5.779	15.819	38.915	13.559	23.549	9.472	46.23	31.645	25.964	34.784	30.189	13.342	4.298	14.008
cdk4	cyclin-dependent kinase 4	3.003	2.941	6.561	3.059	2.914	2.242	5.547	8.12	3.616	2.155	2.744	3.27	1.897	2.348	3.706	8.927	7.543
cdk5	cyclin-dependent kinase 5	6.479	1.47	1.419	2.719	5.203	10.89	1.849	3.735	1.378	4.897	8.597	7.116	4.216	5.367	5.781	1.984	6.927
cdk5rap2	CDK5 regulatory subunit associated protein 2	1.738	1.764	2.305	4.589	8.742	4.164	5.547	2.436	2.928	8.032	1.463	5.962	5.903	3.019	2.372	6.778	4.31
cdk7	cyclin-dependent kinase 7	5.215	4.264	3.547	6.629	3.746	6.566	4.468	4.223	3.961	13.125	16.463	11.924	7.378	5.535	3.261	2.314	3.387
cdkal1	CDK5 regulatory subunit associated protein 1-like 1	26.549	9.705	7.98	8.328	25.185	30.107	35.284	30.695	11.538	55.633	59.814	57.506	55.866	29.015	12.897	12.894	35.252
cdkn1a	cyclin-dependent kinase inhibitor 1A	2.212	0.588	0.532	0.68	2.081	4.164	5.239	6.171	0.861	5.485	25.791	10.578	1.054	9.727	4.595	0.331	5.696
cdkn1ba	cyclin-dependent kinase inhibitor 1Ba	12.168	8.381	4.079	6.289	8.326	13.452	5.085	10.719	13.432	10.774	11.707	11.924	9.065	22.306	14.231	4.133	14.47
cdkn1bb	cyclin-dependent kinase inhibitor 1Bb	3.161	12.498	4.611	15.467	18.524	12.491	18.489	4.385	11.71	24.291	35.12	44.043	20.871	3.354	18.975	13.886	19.55
cdkn1d	cyclin-dependent kinase inhibitor 1D	2.845	13.675	10.108	10.198	21.022	10.409	12.172	2.111	8.266	21.548	16.28	13.655	28.671	0.839	79.16	8.761	63.423
cdkn2aip	CDKN2A interacting protein	2.528	1.323	1.773	3.739	1.873	2.082	4.16	4.385	2.067	4.31	4.573	6.347	6.114	3.187	2.075	0.827	3.233
cdkn2aipnl	CDKN2A interacting protein N-terminal like	10.588	4.264	9.753	5.099	6.244	16.655	13.097	13.48	8.094	28.208	37.315	32.696	32.254	10.231	23.125	4.794	11.084
cdo1	"cysteine dioxygenase, type I"	1435.393	323.925	391.023	275.005	643.149	126.035	315.706	67.723	283.975	16.063	57.802	38.081	10.751	524.111	321.827	935.981	406.246
cdon	"cell adhesion associated, oncogene regulated"	5.215	1.911	3.547	5.099	7.285	5.125	9.553	6.496	8.266	4.31	2.561	5.193	5.27	3.354	12.452	5.621	10.006
CDPF1	si:ch211-239e6.4 [Source:ZFIN;Acc:ZDB-GENE-041210-170]	33.819	12.498	12.059	10.028	14.153	35.552	13.405	15.753	17.565	28.013	23.596	23.079	28.46	24.99	11.414	10.91	20.166
cdr2a	cerebellar degeneration-related protein 2a	2.37	0.588	0.177	1.02	7.493	9.128	4.16	3.573	2.928	7.64	8.231	5.385	3.795	7.379	1.038	4.794	4.156
cds1	CDP-diacylglycerol synthase (phosphatidate cytidylyltransferase) 1	1.738	0.294	1.419	4.419	3.746	6.246	1.541	1.624	5.855	6.66	13.719	11.347	4.427	4.696	2.817	0.827	5.08
cds2	CDP-diacylglycerol synthase (phosphatidate cytidylyltransferase) 2	8.218	3.235	5.852	8.328	7.493	24.182	9.245	12.018	9.644	26.445	21.767	15.963	18.552	11.069	12.156	6.282	9.236
cdv3	carnitine deficiency-associated gene expressed in ventricle 3	197.222	48.081	95.406	57.958	82.215	178.403	82.586	101.341	51.835	325.376	243.281	288.878	303.36	194.718	43.731	45.295	59.882
cdx1b	caudal type homeobox 1 b	0.79	8.087	0.887	0.17	0	0.48	0.924	3.573	14.638	2.351	0.183	0.192	1.054	1.006	1.482	1.984	30.018
cdyl	"chromodomain protein, Y-like"	3.319	1.47	0.709	2.889	4.995	4.004	5.547	2.761	5.339	6.073	4.024	6.732	5.692	3.019	4.744	3.471	3.387
cebpa	CCAAT enhancer binding protein alpha	74.907	1.617	0.887	10.708	4.579	6.886	4.006	6.334	10.333	27.425	10.792	13.848	25.719	27.17	4.002	2.645	5.388
cebpb	CCAAT enhancer binding protein beta	62.58	47.934	32.984	48.78	107.191	98.169	115.867	94.682	74.051	514.412	281.51	245.988	517.125	79.665	99.024	63.479	96.674
cebpd	CCAAT enhancer binding protein delta	25.759	21.909	6.384	32.973	40.795	29.947	76.885	16.728	78.872	65.036	55.424	40.966	42.373	43.103	132.526	34.88	113.145
cebpg	CCAAT enhancer binding protein gamma	21.176	9.999	9.931	9.688	19.357	15.694	23.574	14.616	15.155	18.218	40.425	32.119	23.189	14.088	19.123	9.257	19.704
cebpz	CCAAT enhancer binding protein zeta	12.484	8.528	5.32	10.198	21.022	22.901	15.716	16.728	6.716	36.24	15.548	21.925	23.822	14.424	6.374	12.233	12.469
cecr2	CECR2 histone acetyl-lysine reader	1.264	0.882	0.177	2.549	4.371	2.562	0.308	2.274	0.689	1.567	1.463	1.154	1.476	1.509	1.038	2.48	1.539
cel.1	"carboxyl ester lipase, tandem duplicate 1"	325.385	1042.5	412.658	988.012	182.121	23.061	28.35	30.045	196.492	12.929	21.401	135.976	116.369	101.971	262.976	36.699	1106.362
cel.2	"carboxyl ester lipase, tandem duplicate 2"	245.896	539.189	241.707	485.932	116.974	29.307	15.562	38.328	135.874	5.877	19.755	126.937	61.979	102.474	144.237	32.566	838.661
CELA1 (1 of many)	zgc:92745 [Source:ZFIN;Acc:ZDB-GENE-040801-12]	1746.556	5095.897	2218.28	4982.21	738.06	469.067	384.579	596.027	1075.972	212.543	303.278	1784.232	1150.619	1066.335	1434.51	275.075	6404.645
celf1	"cugbp, Elav-like family member 1"	14.223	12.939	10.817	10.878	19.565	23.221	22.187	17.053	9.472	20.569	37.864	34.619	23.611	23.312	17.937	19.341	20.166
celf4	"CUGBP, Elav-like family member 4"	1.738	2.059	0	5.609	5.828	5.765	3.236	2.274	4.477	2.547	3.658	2.693	1.687	1.509	5.781	3.141	2.771
celsr1a	cadherin EGF LAG seven-pass G-type receptor 1a	4.109	3.088	1.951	2.549	6.869	8.808	4.776	4.71	3.444	2.938	6.219	2.885	2.319	7.379	5.93	7.274	4.772
cemip	cell migration inducing hyaluronidase 1	0.632	0.441	0	1.02	5.412	0.48	10.169	3.735	1.033	2.351	2.012	0	3.162	0.839	1.186	0.992	0.154
cemip2	cell migration inducing hyaluronidase 2	2.845	1.176	2.305	0.51	2.914	4.804	4.468	3.735	2.411	2.742	5.67	3.847	3.795	3.187	6.819	2.81	4.772
cenpf	centromere protein F	0.316	0.441	0.177	0.85	4.579	10.089	2.619	4.71	2.583	0.392	1.646	1.539	0	0.671	6.819	1.322	1.847
cenpw	centromere protein W	1.264	3.529	1.241	2.21	0.833	3.203	2.003	6.334	0.689	1.763	5.67	4.231	1.687	1.342	4.151	0.992	1.078
cenpx	centromere protein X	1.264	0.735	1.241	0.68	1.457	1.441	0.308	0.65	1.722	5.877	5.853	3.462	5.27	2.851	1.482	2.149	1.847
cep104	centrosomal protein 104	4.899	4.411	1.951	3.059	3.955	4.164	3.39	2.761	1.894	5.289	6.036	5.385	5.06	3.857	1.631	2.149	4.772
cep170b	centrosomal protein 170B	2.528	2.353	1.241	4.249	9.158	5.765	4.468	4.223	4.477	4.506	8.963	5.193	5.27	4.528	2.52	4.629	6.465
cep192	centrosomal protein 192	1.896	11.322	0.887	18.186	1.873	1.281	2.003	1.462	17.565	2.351	3.11	2.693	1.476	8.218	6.523	11.241	7.235
cep290	centrosomal protein 290	4.583	2.941	1.419	4.079	13.321	11.05	9.245	6.983	4.477	13.712	8.048	9.232	12.227	2.851	4.002	8.431	9.082
cep295	centrosomal protein 295	1.422	4.117	1.951	0.68	6.66	5.285	5.085	3.573	4.994	3.918	4.207	4.808	4.005	1.174	5.93	0.331	13.547
cep350	centrosomal protein 350	23.389	25.585	17.911	23.285	40.171	58.133	41.293	33.131	37.542	56.417	51.766	56.545	59.449	22.474	30.834	35.872	45.72
cep57	centrosomal protein 57	3.951	3.529	3.192	5.609	4.163	3.363	6.779	4.547	4.477	1.763	3.293	1.346	4.427	2.013	4.002	3.306	8.005
cep63	centrosomal protein 63	3.161	2.5	2.66	2.04	3.746	3.844	5.547	5.197	2.239	2.547	2.927	4.424	3.162	4.025	3.113	2.645	6.619
cep85	centrosomal protein 85	1.58	3.382	8.867	6.459	12.488	6.886	6.625	7.958	7.749	5.289	12.987	11.924	5.692	4.528	2.372	6.282	18.781
cep97	centrosomal protein 97	5.689	2.206	3.547	1.19	3.538	4.804	3.236	3.898	6.027	4.897	5.853	3.462	2.319	10.734	5.337	2.976	7.851
cept1a	choline/ethanolamine phosphotransferase 1a	3.003	2.206	2.128	1.53	4.995	9.609	3.236	5.035	2.239	10.578	10.06	10.578	14.968	11.405	5.04	1.818	4.156
cept1b	choline/ethanolamine phosphotransferase 1b	4.741	1.323	2.483	1.7	2.081	6.886	3.39	3.735	2.583	5.681	6.036	5.578	4.638	4.864	2.224	1.322	3.387
cerk	ceramide kinase	8.376	6.617	6.739	8.838	12.072	10.57	10.323	7.795	5.339	13.908	14.085	15.194	14.757	9.727	7.115	5.951	11.853
cers2a	ceramide synthase 2a	48.515	26.173	16.492	22.945	60.152	101.052	36.979	26.31	29.62	73.459	65.302	73.47	63.033	82.851	29.351	47.94	50.338
cers2b	ceramide synthase 2b	13.433	1.764	7.448	4.419	7.285	38.915	10.323	8.77	4.994	44.663	40.242	40.966	46.168	19.287	5.485	5.125	6.158
cers3a	ceramide synthase 3a	13.433	7.646	11.704	3.229	1.457	4.164	3.544	0.325	6.544	0.392	2.195	0.962	0.211	3.019	3.113	3.637	7.851
cers3b	ceramide synthase 3b	1.58	1.323	0.709	0.85	1.873	6.886	5.855	3.086	3.789	2.351	2.012	7.308	3.584	1.342	1.631	2.48	11.084
cers5	ceramide synthase 5	1.738	2.647	1.241	1.19	3.33	5.925	2.927	0.974	4.305	7.444	9.878	7.885	8.643	4.193	1.038	1.653	4.002
ces2	"carboxylesterase 2 (intestine, liver) [Source:ZFIN;Acc:ZDB-GENE-061013-99]"	952.767	776.067	544.95	484.743	96.16	895.696	365.936	1.624	911.166	199.222	207.246	183.866	280.382	413.586	437.454	305.161	136.544
ces3	carboxylesterase 3	201.173	120.865	131.405	154.159	0.416	92.885	108.779	0.162	173.416	14.104	27.438	15.771	14.124	73.795	190.043	88.275	52.801
cetn3	centrin 3	0.948	1.47	1.419	1.53	1.249	2.402	2.311	1.949	1.894	2.938	3.658	1.731	5.692	3.187	3.113	1.818	2.617
cetn4	centrin 4	1.738	5.293	0.709	3.399	3.746	4.164	6.625	3.248	2.067	1.959	4.207	4.808	3.795	2.18	2.075	0.992	3.695
cetp	"cholesteryl ester transfer protein, plasma"	91.974	99.839	24.827	103.169	89.292	2.722	108.317	20.788	74.912	5.289	10.243	10.963	6.746	35.723	211.834	132.578	116.224
cfap20	cilia and flagella associated protein 20	7.111	8.234	4.788	3.059	4.371	10.409	4.314	5.847	4.477	8.619	11.158	8.462	6.957	3.019	9.784	0.827	3.387
cfb	complement factor B	554.53	480.961	417.801	713.857	331.149	652.755	642.66	547.143	710.369	793.166	1031.839	835.283	756.609	1047.215	301.222	227.135	311.111
cfh	complement factor H	341.82	135.422	143.641	213.817	291.394	3.683	265.014	413.321	835.91	300.694	483.086	381.195	420.362	2.348	334.427	1.984	285.711
cfhl1	complement factor H like 1	121.368	27.496	23.94	68.156	8.742	0	5.393	36.704	190.121	1.175	1.098	1.346	1.054	0.168	30.093	0	19.704
cfhl2	complement factor H like 2	288.09	89.693	165.808	82.433	74.722	1.762	0.154	160.781	688.67	164.941	239.073	200.214	192.051	0.335	338.578	0.496	129.001
cfhl3	complement factor H like 3	26.865	14.704	8.335	15.297	41.211	0.16	0.154	11.531	105.565	68.758	73.35	65.584	95.077	0.168	55.441	0.331	74.353
cfhl4	complement factor H like 4	216.028	89.84	85.121	159.428	219.794	1.121	574.866	649.783	661.633	206.078	461.501	451.972	245.176	0.335	78.122	0.827	202.276
cfi	complement factor I	198.013	284.813	213.334	219.766	416.069	316.769	447.751	371.583	677.304	202.16	262.304	232.718	227.468	257.946	564.643	325.494	313.266
cfl1	cofilin 1	907.729	447.731	665.182	541.681	475.805	1501.048	810.297	874.877	487.873	849.387	1651.564	1555.361	751.55	915.894	582.876	378.228	654.396
cfl1l	"cofilin 1 (non-muscle), like"	1.896	2.941	0.887	1.19	0.208	6.566	4.16	2.436	3.961	3.722	8.048	2.693	0.422	2.851	2.224	1.322	6.312
cfl2	cofilin 2 (muscle)	40.14	9.999	13.832	6.119	9.783	45.802	14.637	22.412	6.2	45.839	36.766	46.159	66.828	27.338	5.93	16.531	23.245
cflara	CASP8 and FADD-like apoptosis regulator a	8.534	4.264	3.724	4.419	7.285	8.648	6.625	7.633	10.677	11.558	10.792	11.54	6.957	13.25	12.007	5.621	10.776
cfp	complement factor properdin	19.912	8.822	4.433	6.799	7.909	9.609	42.063	25.822	5.339	2.547	9.329	5.385	2.319	33.879	104.509	6.778	61.576
cgnb	cingulin b	3.793	2.794	4.965	4.079	11.031	8.167	12.018	6.334	3.789	3.134	8.231	7.116	4.849	4.696	2.668	8.1	5.542
cgnl1	cingulin-like 1	1.106	3.676	2.483	4.079	7.909	7.847	10.323	7.958	7.061	2.547	2.561	5.193	3.373	4.528	5.337	13.39	17.087
cgref1	cell growth regulator with EF-hand domain 1	1.106	16.909	12.768	0.85	17.9	45.001	99.534	77.63	21.354	10.774	35.669	33.081	13.703	15.598	18.233	1.818	31.25
chac1	"ChaC, cation transport regulator homolog 1 (E. coli)"	47.251	25.144	46.462	62.038	84.504	67.421	66.254	29.233	132.086	759.473	524.608	450.434	698.425	82.348	183.075	70.256	73.275
chac2	"ChaC, cation transport regulator homolog 2 (E. coli)"	2.212	1.47	1.064	4.079	4.371	5.605	3.544	4.06	1.55	5.681	8.78	5.962	6.746	5.87	4.002	1.157	3.233
chchd1	coiled-coil-helix-coiled-coil-helix domain containing 1	17.541	3.382	9.399	4.759	5.62	21.139	6.934	12.18	3.444	19.981	29.267	19.041	20.449	16.268	8.45	4.794	8.621
chchd3a	coiled-coil-helix-coiled-coil-helix domain containing 3a	17.541	12.498	16.137	13.937	10.615	15.374	14.329	15.428	16.188	22.528	35.12	28.465	27.406	16.268	19.716	19.341	18.011
chchd4b	coiled-coil-helix-coiled-coil-helix domain containing 4b	3.477	1.911	2.837	2.38	2.706	4.804	2.927	5.522	3.272	1.567	4.573	2.693	0.843	1.509	1.927	3.471	2.001
chchd6a	coiled-coil-helix-coiled-coil-helix domain containing 6a	4.899	2.647	1.419	2.38	2.29	4.324	5.701	3.411	2.928	6.073	8.414	7.501	4.005	4.025	3.854	0.992	5.234
chchd6b	coiled-coil-helix-coiled-coil-helix domain containing 6b	31.132	13.675	18.62	10.198	15.61	25.944	10.94	14.292	14.293	3.722	6.036	6.732	5.481	43.774	8.301	31.905	18.781
chchd7	coiled-coil-helix-coiled-coil-helix domain containing 7	29.868	20.144	31.92	37.562	34.135	60.695	11.556	11.206	83.006	31.539	59.448	46.736	28.881	18.784	13.193	23.639	13.085
chd1	chromodomain helicase DNA binding protein 1	5.847	5.293	5.675	6.969	21.438	20.178	9.861	13.642	7.577	28.796	19.389	20.964	22.557	19.12	7.56	17.688	19.858
chd1l	chromodomain helicase DNA binding protein 1-like	11.22	9.852	7.625	9.008	17.067	15.054	12.326	11.693	7.922	18.414	21.767	20.964	16.865	11.908	12.007	8.927	15.24
chd2	chromodomain helicase DNA binding protein 2	22.44	26.173	19.152	20.396	29.764	74.148	41.601	39.627	32.031	7.248	12.621	11.732	5.481	57.694	35.429	54.717	78.355
chd3	chromodomain helicase DNA binding protein 3	8.534	7.646	5.32	10.708	26.225	13.132	18.027	12.992	18.427	10.97	10.975	11.732	9.487	10.902	10.525	23.805	18.781
chd4a	chromodomain helicase DNA binding protein 4a	20.86	10.293	11.527	12.068	32.47	58.293	37.595	38.977	15.327	49.757	44.449	45.774	54.601	38.91	13.045	24.631	41.41
chd4b	chromodomain helicase DNA binding protein 4b	0.474	4.705	0.709	1.36	3.746	8.167	2.773	1.624	5.855	0.979	3.11	4.231	0.422	11.069	2.224	11.737	9.544
chd6	chromodomain helicase DNA binding protein 6	14.223	7.646	12.945	12.238	28.307	38.115	22.341	18.677	13.777	31.539	29.999	42.505	34.152	23.648	17.047	19.176	20.782
chd7	chromodomain helicase DNA binding protein 7	18.174	6.47	5.675	6.119	30.805	28.026	20.801	18.514	14.293	20.96	21.95	28.08	19.184	37.401	14.972	18.845	31.711
chdh	choline dehydrogenase	4.741	5.734	8.689	5.439	16.235	11.851	8.628	10.232	10.849	8.227	24.877	28.08	8.433	17.275	12.749	12.398	17.703
chek1	checkpoint kinase 1	3.161	0.147	1.064	1.02	0	1.281	2.927	0.65	0.172	0.588	2.195	0	0	0	2.52	0.496	0.924
cherp	calcium homeostasis endoplasmic reticulum protein	3.477	2.647	3.724	4.929	7.701	9.449	6.934	2.923	3.616	11.362	21.036	17.694	11.595	9.727	4.892	2.48	4.31
ches1	checkpoint suppressor 1	3.319	2.059	1.419	4.079	7.493	7.527	4.931	4.385	3.789	14.888	11.341	12.694	4.849	5.87	6.967	4.629	8.005
chfr	"checkpoint with forkhead and ring finger domains, E3 ubiquitin protein ligase"	9.482	7.352	6.739	7.478	9.158	15.214	13.713	10.881	6.544	15.28	16.646	10.77	17.708	12.746	7.857	10.249	13.393
chia.1	"chitinase, acidic.1"	10.272	9.263	2.483	2.04	0.208	0.16	18.798	1.624	979.534	2.742	0.549	0	3.162	0.503	22.829	5.786	901.776
chia.2	"chitinase, acidic.2"	2.687	66.02	0.177	0.68	0	0	2.003	0.487	101.949	0	0	0.385	0.422	0.168	2.075	1.157	66.04
chia.3	"chitinase, acidic.3"	12.484	6.911	0.355	0.85	0	1.281	7.704	0.812	387.129	1.371	0.549	0.385	0.632	0	12.897	6.447	393.315
chia.6	"chitinase, acidic.6"	156.134	38.23	89.909	60.848	13.737	170.235	81.353	147.626	166.011	66.407	40.608	33.273	58.606	237.653	54.552	58.024	67.118
chic1	cysteine-rich hydrophobic domain 1	2.37	1.176	1.773	2.719	3.122	3.203	3.698	2.274	1.378	5.289	4.939	5.385	7.168	4.025	3.409	1.653	3.387
chic2	cysteine-rich hydrophobic domain 2	0.79	3.529	1.596	2.719	4.787	4.004	4.931	3.898	2.239	5.289	7.134	5.962	4.427	5.87	4.151	3.306	5.388
chico	chico	16.119	8.381	9.044	12.238	21.646	20.499	13.405	12.992	9.299	27.033	24.145	21.541	27.195	19.623	10.97	11.737	16.164
chid1	chitinase domain containing 1	8.85	5.44	6.384	5.099	4.579	13.292	7.55	11.693	10.16	8.815	14.999	11.54	6.324	14.088	3.409	7.108	6.158
chkb	choline kinase beta	15.013	6.029	5.32	14.107	30.596	39.076	18.027	9.744	18.427	166.116	54.692	46.544	209.548	14.759	41.507	4.629	23.553
chmp1a	charged multivesicular body protein 1A	7.427	4.852	6.916	5.949	10.199	14.413	19.106	13.804	9.299	26.445	41.522	33.273	21.292	12.579	13.786	5.786	8.928
chmp1b	chromatin modifying protein 1B	5.689	6.176	11.172	7.648	10.199	17.616	14.946	15.753	9.644	37.807	24.694	20.771	40.898	17.442	10.377	10.58	8.928
chmp2a	charged multivesicular body protein 2A	12.484	10.587	6.916	9.858	11.656	25.623	16.024	16.403	12.055	30.951	41.156	24.041	28.46	17.275	13.638	7.77	16.933
chmp2bb	charged multivesicular body protein 2Bb	12.484	6.176	6.384	7.988	7.285	24.823	12.326	12.83	10.16	34.085	31.096	20.579	28.671	20.964	6.374	6.447	10.776
chmp3	charged multivesicular body protein 3	5.057	3.823	9.221	7.818	13.113	26.424	14.175	16.89	6.716	30.363	22.865	21.733	28.881	9.727	6.819	7.604	9.698
chmp4ba	charged multivesicular body protein 4Ba	9.324	7.646	6.384	11.388	29.556	30.268	18.027	15.266	17.049	69.737	48.839	52.506	64.72	11.74	19.716	11.902	39.408
chmp4bb	charged multivesicular body protein 4Bb	38.559	23.82	23.763	28.384	43.085	70.624	53.311	36.216	24.454	86.584	103.349	94.818	82.85	46.289	27.276	20.994	32.481
chmp5b	charged multivesicular body protein 5b	9.482	12.645	12.059	11.048	27.058	33.951	21.879	23.874	18.082	88.151	125.299	97.511	63.666	19.958	9.191	14.217	20.32
chmp6b	charged multivesicular body protein 6b	13.275	11.175	12.059	8.838	9.574	22.1	18.335	15.591	10.505	31.343	32.194	29.426	27.827	14.927	18.53	5.786	15.086
chmp7	charged multivesicular body protein 7	7.111	4.411	3.192	7.309	6.244	9.929	9.707	8.607	4.994	13.517	14.085	14.425	13.281	10.398	6.523	2.976	5.388
chn2	chimerin 2	3.951	5.734	3.015	3.229	8.326	9.769	4.622	8.607	6.372	3.722	6.951	5.962	3.795	7.044	12.304	4.794	13.547
chordc1a	cysteine and histidine-rich domain (CHORD) containing 1a	11.378	2.647	6.029	6.799	13.113	9.929	8.474	7.958	4.65	20.177	19.755	21.925	12.649	5.87	4.447	4.794	10.314
chordc1b	cysteine and histidine-rich domain (CHORD) containing 1b	16.593	7.94	11.527	6.119	12.488	17.936	14.483	17.377	8.955	19.785	17.194	15.386	20.871	14.256	7.264	14.547	11.084
chp1	calcineurin-like EF-hand protein 1	252.533	39.259	67.21	88.212	88.667	238.617	69.489	52.782	72.501	616.667	156.395	133.284	710.441	256.101	27.276	81.497	46.49
chpf2	chondroitin polymerizing factor 2	3.793	3.235	2.66	3.739	3.122	5.285	5.239	6.009	4.133	6.66	12.073	9.616	7.8	4.528	3.409	0.661	2.309
chpfa	chondroitin polymerizing factor a	3.161	1.176	1.241	2.38	3.538	6.566	3.236	2.923	1.378	12.929	10.609	4.616	11.806	5.031	2.075	1.818	1.693
chpt1	choline phosphotransferase 1	291.725	217.028	224.506	227.754	273.702	191.214	258.851	262.609	223.185	146.723	213.282	205.984	173.499	192.202	198.789	217.547	310.957
chrac1	chromatin accessibility complex subunit 1	15.803	9.557	10.285	5.439	8.326	15.854	16.178	14.779	4.822	18.61	33.108	29.234	21.503	12.746	12.007	6.778	9.082
chrm2a	"cholinergic receptor, muscarinic 2a"	2.212	1.617	5.32	0.51	5.203	1.762	4.314	5.684	2.755	0.588	0.549	2.693	2.741	1.677	1.186	8.265	1.693
chs1	chitin synthase 1	0.158	12.057	0.177	0.34	0	0	2.927	2.761	28.243	0.979	0.366	0	0.843	0	0.741	0.661	38.485
chst10	carbohydrate sulfotransferase 10	2.37	1.47	1.064	2.889	1.873	7.527	4.16	4.71	3.961	4.701	6.219	5.77	4.849	3.187	3.113	2.48	2.001
chst12a	carbohydrate (chondroitin 4) sulfotransferase 12a	4.425	2.353	0.177	4.589	6.66	6.726	7.088	7.308	2.755	8.815	6.402	4.616	5.692	5.535	3.261	3.471	5.542
CHST13	si:ch211-236h17.3 [Source:ZFIN;Acc:ZDB-GENE-030131-738]	8.534	1.911	2.128	3.059	12.28	4.004	3.236	4.06	4.822	2.351	6.585	5.001	6.746	8.553	4.151	3.141	4.31
chtopa	chromatin target of PRMT1a	29.394	18.968	9.931	19.376	43.501	29.467	30.199	26.472	15.843	45.055	50.119	53.275	52.071	29.35	21.05	21.986	31.25
chuk	component of inhibitor of nuclear factor kappa B kinase complex	7.269	3.676	1.596	4.249	6.66	4.164	9.707	6.009	6.716	17.63	16.828	18.079	10.541	12.076	4.299	2.314	8.928
ciao1	cytosolic iron-sulfur assembly component 1	6.321	3.97	4.965	4.759	3.122	8.648	4.622	3.086	6.027	7.64	18.841	13.078	7.589	5.87	4.595	3.141	2.771
ciao2a	cytosolic iron-sulfur assembly component 2A	19.596	13.528	15.605	13.767	21.23	21.62	18.643	24.523	10.16	29.971	30.181	29.426	28.671	13.92	13.342	10.745	15.702
ciarta	circadian associated repressor of transcription a	7.427	24.408	10.285	14.957	18.941	16.815	24.19	8.77	23.421	14.496	15.182	9.424	7.378	14.927	22.532	47.609	19.704
ciartb	circadian associated repressor of transcription b	1.896	2.5	1.064	1.7	3.122	6.566	4.468	5.035	5.683	5.289	7.134	3.077	7.168	5.702	1.927	5.125	2.463
cib1	calcium and integrin binding 1 (calmyrin)	6.321	3.97	1.951	4.079	3.746	8.007	4.16	5.684	5.855	9.99	12.987	7.501	15.811	5.702	5.485	1.488	6.773
cica	capicua transcriptional repressor a	8.376	6.47	4.079	8.668	24.352	31.869	24.807	22.25	12.571	20.765	34.023	37.889	18.973	25.493	9.043	24.135	25.246
cicb	capicua transcriptional repressor b	5.215	1.617	4.433	3.059	12.28	10.89	9.553	7.958	7.922	26.445	19.938	20.964	34.573	6.541	8.45	13.059	10.622
cideb	cell death inducing DFFA like effector b	8.534	8.969	4.965	10.708	12.28	11.531	8.166	6.009	9.988	17.238	25.243	21.925	15.389	6.709	10.821	5.786	8.467
cipcb	CLOCK-interacting pacemaker b	3.951	2.941	2.128	4.589	6.66	4.324	8.32	5.522	6.544	2.742	4.39	2.885	2.741	13.25	1.334	10.084	3.541
CIR1	si:ch73-167c12.2 [Source:ZFIN;Acc:ZDB-GENE-100922-268]	1.106	1.47	3.192	3.909	4.787	2.402	5.855	5.847	3.789	6.464	12.438	13.463	5.27	3.187	6.523	2.976	7.543
cirbpa	cold inducible RNA binding protein a	469.193	158.654	251.815	254.779	216.672	404.368	210.779	251.078	140.007	448.005	428.21	459.473	366.604	242.349	412.253	146.299	243.07
cirbpb	cold inducible RNA binding protein b	562.747	687.844	424.185	588.082	360.496	405.009	403.685	362.326	287.764	759.081	870.871	739.888	685.987	601.595	745.643	416.249	729.672
cisd1	CDGSH iron sulfur domain 1	2.845	6.911	4.788	3.739	5.62	9.929	9.861	7.146	5.339	10.186	13.353	13.463	4.849	8.05	6.078	2.81	6.158
cisd2	CDGSH iron sulfur domain 2	22.598	6.323	5.143	6.289	4.579	18.257	8.012	7.471	5.166	23.899	14.999	14.617	29.092	26.499	8.153	3.141	5.85
cish	cytokine inducible SH2-containing protein	2.054	8.234	81.219	5.269	54.116	45.481	5.855	37.516	57.174	73.655	138.835	144.246	80.952	20.126	39.728	20.994	56.034
cishb	cytokine inducible SH2-containing protein b	0.158	0.882	10.817	4.419	1.457	3.844	1.541	8.283	1.378	1.567	7.134	8.847	1.687	1.006	4.299	0.496	9.39
cited4a	"Cbp/p300-interacting transactivator, with Glu/Asp-rich carboxy-terminal domain, 4a"	31.132	6.029	3.901	7.818	27.682	16.655	26.501	23.386	22.043	130.66	52.863	70.2	186.57	17.778	13.934	14.878	41.871
ckap4	cytoskeleton associated protein 4	6.795	2.353	2.66	3.399	2.29	17.136	11.556	7.308	3.444	3.526	9.329	7.308	3.795	6.876	2.817	2.976	4.31
ckap5	cytoskeleton associated protein 5	8.06	8.969	15.605	9.178	13.737	21.139	12.788	14.292	12.227	15.867	18.475	17.31	20.871	16.101	20.753	10.745	18.935
ckba	"creatine kinase, brain a"	63.054	28.525	45.043	66.287	29.139	55.571	30.816	32.156	33.409	48.581	118.348	92.318	37.736	70.608	24.163	30.748	25.554
ckbb	"creatine kinase, brain b"	4.425	4.999	2.483	4.589	1.873	4.644	7.088	12.992	4.133	3.134	5.122	3.27	0.211	10.231	5.633	2.976	8.467
clasp1a	cytoplasmic linker associated protein 1a	3.635	6.029	2.305	3.739	9.991	8.328	9.091	4.223	9.299	4.114	10.243	7.501	4.427	4.864	8.45	7.274	7.543
clasp2	cytoplasmic linker associated protein 2	5.689	5.44	11.881	8.838	9.366	14.093	10.169	8.445	5.339	15.671	17.743	16.925	15.179	8.889	10.673	8.761	5.696
clca1	chloride channel accessory 1	0	0	0	0	0	0	0	0.325	7.922	0	0	0	0	0	0.296	0	0
clcn2b	"chloride channel, voltage-sensitive 2b"	1.264	4.999	1.419	1.7	3.122	9.929	3.698	2.436	10.16	4.897	7.317	7.308	5.692	3.522	10.08	2.48	13.547
clcn5a	"chloride channel, voltage-sensitive 5a"	8.376	10.293	2.483	4.079	17.484	19.858	10.631	9.257	13.605	22.919	21.584	19.425	29.935	7.715	14.824	9.588	26.478
clcn6	chloride channel 6	0.79	1.323	1.419	1.53	5.412	3.363	3.39	2.598	3.444	2.351	3.475	5.385	4.849	2.013	3.854	1.984	6.773
clcn7	chloride channel 7	5.215	5.882	7.271	5.269	14.986	16.655	14.483	11.531	7.577	18.61	18.292	21.541	18.13	11.405	8.894	8.1	13.547
cldn11a	claudin 11a	15.013	18.968	7.98	26.005	5.203	1.121	17.873	12.992	1.55	23.115	9.329	10.001	20.871	0.168	12.156	4.959	28.017
cldn12	claudin 12	11.378	11.91	7.98	12.408	23.728	43.239	26.656	25.335	13.949	55.829	41.156	46.159	55.022	24.486	35.577	14.713	20.628
cldn15a	claudin 15a	6.637	4.705	0.177	3.569	0.624	4.324	10.323	2.598	4.477	0.392	0	0	0	3.522	1.334	0	4.926
cldn15la	claudin 15-like a	2.687	9.705	0.532	0.34	1.665	7.527	9.707	6.659	25.143	1.959	7.683	2.116	0.422	4.864	4.744	2.48	36.484
cldn15lb	claudin 15-like b	148.075	159.242	112.253	154.329	283.485	467.626	410.464	241.009	428.977	250.937	732.768	565.254	155.369	198.743	347.176	116.378	259.234
cldn2	claudin 2	16.909	15.145	10.64	14.957	20.606	22.581	37.595	17.053	18.082	12.341	30.913	23.849	12.649	15.262	30.834	10.745	13.393
cldn5a	claudin 5a	2.37	2.647	1.596	1.87	8.326	5.765	7.088	6.334	2.411	4.701	5.122	4.808	7.8	10.063	6.671	0.827	8.467
cldn5b	claudin 5b	0.474	0	0.532	0.51	1.457	2.082	1.233	2.274	3.272	8.619	8.597	10.193	5.27	0.168	0.593	1.653	2.925
cldnb	claudin b	1.106	1.176	0.355	0.51	1.457	7.847	0.154	0.812	2.583	135.753	13.536	2.5	60.503	0	1.631	1.818	0.616
cldnc	claudin c	12.326	7.058	6.916	6.119	27.474	65.98	32.048	28.908	30.137	249.566	100.056	77.124	236.743	22.138	43.434	8.596	33.405
cldnh	claudin h	8.534	2.5	1.419	2.38	1.249	16.175	9.861	10.394	2.583	2.351	0.366	0.577	0	10.734	1.927	1.984	2.771
clec14a	C-type lectin domain containing 14A	1.106	2.794	2.128	5.099	4.787	10.57	2.465	2.923	4.65	8.032	6.951	5.001	6.324	2.348	4.151	2.976	2.001
clec16a	C-type lectin domain containing 16A	4.899	3.382	6.561	5.099	11.239	16.175	9.091	7.958	6.716	16.651	23.596	31.157	16.022	6.038	8.153	11.572	15.702
clgn	calmegin	6.479	1.617	3.369	3.569	3.122	7.847	6.471	5.035	1.378	11.362	11.707	9.232	10.33	4.361	2.372	1.818	2.463
clic1	chloride intracellular channel 1	16.435	13.675	9.399	10.198	17.276	42.118	16.949	19.489	16.188	27.425	35.669	27.311	21.503	27.338	20.605	5.786	10.776
clic4	chloride intracellular channel 4	12.642	6.176	8.335	9.348	5.412	10.89	8.628	16.078	4.994	27.817	35.852	30.58	26.352	7.715	7.412	4.794	13.085
clic5b	chloride intracellular channel 5b	172.412	146.45	151.267	138.692	178.375	202.104	164.093	151.199	135.53	207.254	305.29	293.493	238.852	180.126	154.02	173.244	234.603
clint1a	clathrin interactor 1a	50.886	38.524	31.211	29.234	39.338	109.7	47.456	41.738	31.17	81.491	77.008	85.971	75.26	56.52	30.389	33.392	54.341
clip1a	CAP-GLY domain containing linker protein 1a	3.319	3.088	5.675	5.439	11.031	7.046	5.701	9.257	4.822	15.28	21.767	14.809	12.227	5.367	7.857	5.786	10.93
clk2a	CDC-like kinase 2a	4.741	8.822	5.497	5.949	13.737	8.968	9.091	9.744	6.027	10.186	10.975	11.155	10.119	9.895	19.864	13.39	16.779
clk4a	CDC-like kinase 4a	70.64	51.61	42.206	44.701	121.345	62.937	102.924	57.491	64.235	58.376	68.594	71.354	53.968	48.637	71.599	91.747	95.442
clk4b	CDC-like kinase 4b	4.267	5.146	4.611	6.289	5.203	5.925	8.937	5.684	4.65	6.856	10.609	7.116	6.114	6.038	9.932	4.133	7.697
clmn	calmin	19.122	18.086	16.492	35.013	39.754	21.94	22.958	20.301	32.72	7.836	18.109	16.925	7.168	15.598	37.949	24.466	34.328
cln3	"CLN3 lysosomal/endosomal transmembrane protein, battenin"	1.422	2.941	3.724	2.719	3.33	3.203	3.236	1.462	3.272	5.485	7.683	6.347	5.692	1.509	4.892	2.48	3.541
cln6a	CLN6 transmembrane ER protein a	1.264	1.764	2.483	2.38	2.081	5.125	4.314	5.035	0.861	5.093	8.963	7.308	5.27	2.348	4.595	0.331	2.771
clns1a	"chloride channel, nucleotide-sensitive, 1A"	15.329	4.999	5.143	7.478	5.828	10.57	11.094	8.607	15.499	14.888	17.926	16.348	17.708	11.405	10.08	3.306	6.004
clp1	cleavage factor polyribonucleotide kinase subunit 1	3.319	2.5	1.241	2.21	3.122	4.164	2.157	3.248	2.067	3.526	10.609	5.385	2.741	4.193	2.224	1.157	1.385
clpb	caseinolytic mitochondrial matrix peptidase chaperone subunit B	5.057	6.029	3.015	8.498	26.642	11.851	12.018	6.659	5.339	8.423	9.512	10.193	12.016	6.373	6.671	27.111	30.942
clpp	caseinolytic mitochondrial matrix peptidase proteolytic subunit	38.243	7.499	22.167	11.898	20.398	45.802	17.719	18.189	14.638	56.613	47.924	48.659	58.184	35.053	13.49	8.761	7.389
clptm1l	CLPTM1 like	62.896	18.38	23.231	27.025	17.692	46.282	26.039	25.335	16.016	67.974	44.449	36.35	67.039	62.893	22.681	12.398	19.704
clpxa	caseinolytic mitochondrial matrix peptidase chaperone subunit Xa	13.591	7.205	18.62	15.637	35.175	74.948	33.743	47.422	22.043	102.06	119.811	127.514	118.688	20.629	14.231	11.737	46.336
clpxb	caseinolytic mitochondrial matrix peptidase chaperone subunit Xb	23.705	21.026	22.167	27.534	51.202	47.403	59.628	33.293	21.182	47.602	42.071	40.197	40.055	36.227	23.57	19.506	25.862
clrn3	clarin 3	0.316	2.941	0.355	0	0.208	0	0.154	0.65	8.438	1.175	0	0	0.422	0	0.148	0.165	25.092
clstn1	calsyntenin 1	35.873	31.76	33.339	29.574	48.08	32.349	52.541	49.209	34.959	65.036	62.375	84.048	76.104	29.015	52.328	24.796	57.573
cltb	"clathrin, light chain B"	6.479	4.117	6.739	5.609	11.448	20.499	10.169	10.394	7.233	18.218	23.962	24.81	21.081	13.753	3.409	8.265	9.544
cltcb	"clathrin, heavy chain b (Hc)"	28.604	11.763	10.817	7.478	18.732	45.321	16.64	25.335	12.916	57.592	53.778	45.967	56.498	33.543	13.045	11.076	13.239
clu	clusterin	10.588	9.852	4.079	9.178	3.122	15.534	2.927	2.598	5.339	1.567	2.927	7.693	4.216	4.193	2.52	6.778	10.006
cluap1	clusterin associated protein 1	2.054	1.176	1.951	2.38	3.955	2.562	5.085	3.735	3.444	3.526	3.841	5.962	4.849	2.851	2.224	1.157	3.079
cluha	clustered mitochondria (cluA/CLU1) homolog a	60.684	17.056	34.226	13.597	54.116	52.368	21.263	29.233	19.115	48.777	97.861	95.972	46.801	63.564	20.161	32.401	32.635
clybl	citrate lyase beta like	5.215	2.647	12.236	2.38	1.249	7.046	4.16	8.445	3.1	7.248	6.402	6.347	9.276	2.348	7.264	3.967	2.771
cmah	cytidine monophospho-N-acetylneuraminic acid hydroxylase	3.319	3.529	1.773	2.04	4.163	15.214	16.64	3.898	6.888	0.979	4.207	0.769	1.476	6.205	5.633	2.645	3.848
cmasa	cytidine monophosphate N-acetylneuraminic acid synthetase a	4.267	4.117	1.951	1.7	1.665	9.288	1.079	1.786	1.55	2.351	4.207	5.962	1.476	6.373	1.038	3.967	2.463
cmbl	carboxymethylenebutenolidase homolog (Pseudomonas)	67.953	45.582	124.489	73.085	35.8	21.46	73.649	144.216	120.72	19.002	27.803	18.079	12.227	95.766	135.342	83.977	218.132
cmc1	C-x(9)-C motif containing 1	6.163	7.499	8.335	8.328	12.905	11.691	15.254	7.308	7.233	5.877	19.572	10.77	10.119	11.572	11.859	7.108	5.85
cmc2	C-x(9)-C motif containing 2	26.075	3.823	3.547	3.399	6.869	16.815	6.163	5.359	4.994	26.641	21.218	19.81	25.087	14.256	3.558	5.951	3.848
cmip	c-Maf inducing protein	21.176	11.91	8.689	9.348	18.108	18.257	18.027	22.574	5.339	16.259	21.584	26.157	15.179	16.268	25.794	17.027	20.32
cmklr1	chemokine-like receptor 1	1.264	0.147	0	2.719	4.787	2.883	3.544	1.786	4.65	0.784	10.426	8.27	0.422	3.187	3.706	0.827	1.385
cmpk	cytidylate kinase	66.373	18.821	48.412	24.645	29.556	79.432	23.728	24.361	30.137	122.628	103.714	100.588	104.142	53.334	22.088	14.382	22.321
cmss1	cms1 ribosomal small subunit homolog	1.106	0.441	0.709	1.7	2.081	1.441	0	1.299	1.722	5.093	6.036	6.732	2.741	5.031	1.186	3.471	0.924
cmtm6	CKLF-like MARVEL transmembrane domain containing 6	12.959	14.41	7.98	11.898	15.61	13.132	18.643	11.044	17.049	10.382	23.413	15.579	5.692	17.107	32.02	15.87	15.856
cmtr1	cap methyltransferase 1	6.321	6.47	5.143	10.368	14.57	8.488	18.181	9.907	6.716	14.496	25.243	20.002	12.649	10.566	10.525	3.637	18.011
cmya5	cardiomyopathy associated 5	8.376	3.235	0.532	2.38	7.285	5.445	12.943	4.71	6.888	3.722	2.927	2.308	4.216	2.348	0.148	3.306	3.387
cnbpa	"CCHC-type zinc finger, nucleic acid binding protein a"	64.16	15.88	28.374	24.985	21.23	27.545	22.804	22.574	13.949	16.063	31.828	22.31	13.492	48.637	22.681	16.696	21.398
cnbpb	"CCHC-type zinc finger, nucleic acid binding protein b"	54.205	43.67	50.718	81.924	109.065	90.482	92.293	77.305	70.951	84.233	126.213	120.59	67.882	74.298	80.197	92.243	103.139
cndp2	carnosine dipeptidase 2	14.065	10.293	5.675	7.648	12.488	21.46	19.106	30.857	19.288	21.94	20.67	18.464	24.244	12.411	18.53	6.778	21.398
cnep1r1	CTD nuclear envelope phosphatase 1 regulatory subunit 1	5.689	3.382	3.724	6.459	2.498	7.207	4.931	3.735	1.033	6.856	6.219	8.27	4.216	5.199	6.967	3.471	3.387
cnih1	cornichon family AMPA receptor auxiliary protein 1	3.003	2.059	3.369	2.21	3.538	6.246	0.924	7.146	4.822	13.321	21.767	17.694	7.589	14.591	0.593	2.314	3.387
cnih4	cornichon family AMPA receptor auxiliary protein 4	15.171	8.381	9.931	6.799	7.077	27.385	11.248	15.591	10.333	19.589	30.181	24.426	21.503	14.591	10.377	6.612	12.161
cnn1b	"calponin 1, basic, smooth muscle, b"	6.795	1.176	1.064	3.229	0	2.242	5.239	1.949	0.861	0.392	0.915	0	0.211	2.683	3.409	2.149	0.77
cnn3a	"calponin 3, acidic a"	60.842	16.468	17.911	37.053	30.388	63.738	38.057	31.669	35.992	30.755	75.545	56.16	21.925	43.438	29.5	21.325	37.407
cnnm2a	cyclin and CBS domain divalent metal cation transport mediator 2a	6.479	5.293	1.773	2.719	3.538	2.722	3.698	3.411	3.961	6.073	2.744	3.27	3.162	5.031	2.372	1.322	7.543
cnot10	"CCR4-NOT transcription complex, subunit 10"	3.319	1.911	0.887	0.34	2.498	3.043	0.924	1.949	1.378	1.175	5.305	2.885	1.265	2.516	2.075	0.661	3.387
cnot2	"CCR4-NOT transcription complex, subunit 2"	11.378	10.293	10.817	15.297	21.646	25.143	16.64	14.129	12.227	24.682	25.243	22.118	21.714	19.958	12.007	15.043	19.242
cnot3a	"CCR4-NOT transcription complex, subunit 3a"	12.484	13.969	10.285	16.147	27.891	31.389	22.804	22.087	17.91	34.869	23.779	27.118	31.2	17.778	19.123	20.498	37.715
cnot3b	"CCR4-NOT transcription complex, subunit 3b"	15.487	5.882	5.497	11.218	20.814	23.862	8.782	19.326	11.194	20.765	16.28	18.271	16.022	15.094	10.821	16.2	24.938
cnot4a	"CCR4-NOT transcription complex, subunit 4a"	2.212	0.882	1.951	3.229	2.914	3.043	2.927	3.086	3.272	2.742	5.488	3.462	2.53	5.87	2.372	2.645	4.156
cnot4b	"CCR4-NOT transcription complex, subunit 4b"	3.635	5.587	2.837	6.629	12.696	10.249	6.163	8.77	10.849	6.269	7.134	11.347	8.222	5.367	7.56	8.1	22.013
cnot6b	"CCR4-NOT transcription complex, subunit 6b"	6.321	3.382	3.369	6.799	6.869	5.765	4.314	5.847	4.822	8.032	9.695	8.078	11.806	6.038	6.967	5.125	10.622
cnot6l	"CCR4-NOT transcription complex, subunit 6-like"	2.212	0	1.596	3.569	2.29	1.281	2.927	5.847	1.205	1.371	1.28	1.154	1.687	2.18	4.744	2.149	9.236
cnot8	"CCR4-NOT transcription complex, subunit 8"	14.539	7.646	9.931	11.558	11.239	19.057	14.483	16.565	10.505	29.384	32.011	26.541	30.779	13.92	11.563	8.927	14.47
cnot9	CCR4-NOT transcription complex subunit 9	6.795	2.941	2.305	4.589	4.995	7.367	4.468	6.171	2.583	11.754	13.719	13.271	10.119	7.547	6.078	4.133	2.155
cnp	"2',3'-cyclic nucleotide 3' phosphodiesterase"	34.767	15.88	19.507	17.167	18.732	36.353	26.501	30.532	14.121	55.829	66.765	63.853	52.071	22.642	36.319	22.647	23.553
cnppd1	cyclin Pas1/PHO80 domain containing 1	5.373	4.411	4.079	8.328	6.452	13.933	10.323	7.795	6.372	14.692	27.072	22.502	9.276	5.702	11.266	6.282	7.697
cnpy1	canopy FGF signaling regulator 1	15.329	3.97	14.896	16.657	5.62	30.748	8.628	20.301	14.638	43.488	62.375	37.312	41.109	19.287	4.151	1.157	4.618
cnpy2	canopy FGF signaling regulator 2	12.484	3.382	4.256	2.04	0.624	7.046	2.157	3.573	1.894	3.918	4.939	3.847	4.005	11.069	1.779	0.496	2.617
cnsta	"consortin, connexin sorting protein a"	8.692	10.44	20.039	18.696	14.153	17.776	23.112	19.651	8.094	21.94	31.828	36.735	25.508	9.56	26.387	18.184	47.105
cntrl	centriolin	7.744	5.587	8.867	14.957	12.696	55.731	44.683	41.738	20.321	19.981	10.792	15.963	22.979	43.774	11.118	31.243	36.33
coa3a	cytochrome C oxidase assembly factor 3a	6.953	3.97	7.625	4.589	10.615	13.452	11.094	8.607	4.822	22.723	21.767	22.887	13.914	12.076	6.226	7.274	7.235
coa5	cytochrome C oxidase assembly factor 5	8.534	2.5	6.916	6.289	4.163	12.171	6.779	9.095	4.994	15.084	24.145	20.387	20.238	10.398	6.819	6.116	5.542
coa6	cytochrome c oxidase assembly factor 6	18.332	10.587	11.881	6.289	14.57	22.26	16.949	23.874	10.333	21.548	32.925	22.118	26.141	25.996	13.342	12.729	19.55
coa7	cytochrome c oxidase assembly factor 7	6.005	4.852	8.335	2.719	4.579	10.57	3.698	5.522	3.961	9.599	12.621	11.732	7.589	13.92	0.445	2.976	5.388
cobl	cordon-bleu WH2 repeat protein	3.477	3.676	4.256	5.609	17.692	15.854	12.48	8.445	14.81	14.888	20.853	19.233	11.806	5.199	12.6	7.77	15.702
cobll1a	cordon-bleu WH2 repeat protein-like 1a	3.635	0.882	1.241	2.21	1.457	9.609	3.698	2.436	2.067	2.547	6.219	7.693	2.319	2.013	2.965	2.81	1.232
cobll1b	cordon-bleu WH2 repeat protein-like 1b	14.065	46.611	20.216	35.523	52.867	46.442	63.634	34.268	78.011	25.466	100.605	112.32	13.914	27.338	76.491	39.509	89.901
coch	"coagulation factor C homolog, cochlin (Limulus polyphemus)"	0.948	18.527	0.887	7.818	4.787	7.527	0	6.171	0	0	0.183	0.192	0.632	0.335	11.711	2.149	1.539
cog2	component of oligomeric golgi complex 2	5.531	3.088	2.66	0.68	3.955	9.769	3.082	2.436	1.894	7.248	6.585	6.732	4.427	6.541	2.668	1.984	2.925
cog3	component of oligomeric golgi complex 3	5.057	4.411	4.788	5.439	2.498	6.886	4.16	4.71	2.928	9.795	11.89	9.039	10.119	8.889	7.412	2.81	8.159
cog4	component of oligomeric golgi complex 4	2.687	1.764	2.128	3.399	4.371	4.644	2.773	1.949	3.272	5.289	13.353	10.386	7.8	6.205	4.595	3.802	3.233
cog5	component of oligomeric golgi complex 5	3.003	2.353	1.419	1.19	1.873	6.726	3.236	1.624	3.444	3.526	3.11	3.27	3.795	3.522	1.631	0.165	2.463
cog7	component of oligomeric golgi complex 7	4.741	3.97	4.788	3.229	4.995	11.37	7.242	10.069	4.477	16.651	21.036	13.655	15.811	6.876	6.671	6.447	8.775
coil	coilin p80	2.845	1.764	1.241	3.909	3.33	8.488	2.927	4.223	1.378	8.619	9.878	10.578	7.8	9.56	2.668	2.81	3.233
col12a1a	"collagen, type XII, alpha 1a"	2.054	2.647	1.064	5.439	3.33	5.925	7.55	9.42	7.233	2.351	9.146	8.27	0	4.193	29.351	3.306	3.541
col12a1b	"collagen, type XII, alpha 1b"	2.212	1.029	2.483	1.87	1.873	6.886	6.009	3.573	0.689	4.897	10.609	7.885	6.324	3.522	8.45	2.81	0.154
col14a1a	"collagen, type XIV, alpha 1a"	0.79	0.147	0	5.099	10.823	1.121	3.082	1.786	0.861	1.763	0.732	0.192	0.422	0.671	5.781	1.818	1.539
col16a1	"collagen, type XVI, alpha 1"	3.161	2.206	0.709	0.51	1.249	1.281	2.773	4.06	2.928	10.186	7.317	5.001	10.962	3.522	3.113	3.141	0.924
col18a1a	collagen type XVIII alpha 1 chain a	3.793	3.088	3.901	1.87	7.077	8.488	9.245	10.556	6.888	1.371	5.853	4.616	3.795	4.361	3.409	6.282	4.31
col1a1b	"collagen, type I, alpha 1b"	9.008	7.058	4.965	14.617	15.819	19.858	44.22	33.131	55.107	7.836	32.925	25.58	8.011	24.822	29.203	13.721	19.704
col1a2	"collagen, type I, alpha 2"	22.756	13.528	11.349	20.566	19.149	30.268	53.311	37.84	52.352	7.836	18.109	19.81	7.8	34.382	43.582	18.349	24.938
col27a1b	"collagen, type XXVII, alpha 1b"	4.583	0.735	1.064	1.19	10.615	4.644	5.393	5.847	2.583	3.918	5.853	9.616	1.897	5.535	5.04	4.629	16.625
col4a1	"collagen, type IV, alpha 1"	4.109	5.734	8.512	8.838	19.981	16.975	12.943	11.693	11.194	29.776	20.487	22.887	26.984	11.237	21.346	11.076	9.39
col4a3bpb	"collagen, type IV, alpha 3 (Goodpasture antigen) binding protein b [Source:ZFIN;Acc:ZDB-GENE-110125-5]"	30.816	17.056	24.65	17.167	38.922	49.645	51.616	43.849	32.031	68.366	97.312	92.318	83.482	25.996	39.728	30.252	48.029
col5a1	"procollagen, type V, alpha 1"	12.484	9.705	5.497	8.668	15.194	26.104	35.438	17.215	39.781	12.145	37.315	28.465	5.692	41.593	42.248	24.135	16.625
col5a2a	"collagen, type V, alpha 2a"	2.37	0.588	0.532	3.909	1.873	4.804	6.625	3.086	6.372	2.351	4.573	5.001	1.687	3.019	7.857	0.661	1.693
col6a1	"collagen, type VI, alpha 1"	21.334	15.586	13.3	6.289	11.656	8.167	7.55	5.522	21.354	5.093	3.11	3.27	0.843	14.759	24.163	8.1	16.472
col6a2	"collagen, type VI, alpha 2"	2.845	4.558	3.192	6.629	2.498	5.765	6.625	4.547	8.611	0	2.744	1.731	0.843	4.528	12.6	4.794	6.004
col6a4a	"collagen, type VI, alpha 4a"	4.741	5.734	4.788	6.629	10.823	6.406	20.184	19.489	22.215	4.31	6.585	6.155	7.589	5.702	20.012	9.588	12.315
col8a1b	"collagen, type VIII, alpha 1b"	0	0	0	0.85	0	34.431	0	0	0.344	0	11.158	0	0	0	0.148	0.827	0
colec11	collectin sub-family member 11	9.956	9.705	11.881	23.285	20.606	8.648	18.027	14.941	8.783	4.701	6.585	8.655	5.27	12.243	24.608	18.184	36.022
COLGALT1 (1 of many)	si:ch211-114l13.7 [Source:ZFIN;Acc:ZDB-GENE-070424-114]	3.951	1.176	1.951	2.38	8.326	11.05	2.003	1.462	1.378	7.444	9.695	13.271	6.957	37.233	4.299	4.298	8.775
commd1	copper metabolism (Murr1) domain containing 1	4.425	2.5	2.837	2.549	5.412	4.164	3.544	2.274	4.305	4.114	4.573	3.654	3.373	6.876	3.261	10.084	6.004
commd2	COMM domain containing 2	5.057	4.558	4.788	3.399	4.163	12.652	5.393	6.983	4.305	21.352	19.206	10.001	14.124	7.212	11.266	2.976	6.773
commd3	COMM domain containing 3	14.855	8.675	11.172	9.348	12.28	16.495	14.329	19.326	11.366	28.796	32.559	22.695	24.454	15.43	18.678	10.91	14.47
commd4	COMM domain containing 4	5.373	3.382	4.433	8.158	4.787	10.249	5.239	3.735	5.855	10.578	11.89	8.27	8.011	11.572	5.485	2.149	4.772
commd8	COMM domain containing 8	5.847	3.823	7.448	9.008	4.579	5.925	7.704	9.582	8.611	7.444	14.085	10.193	6.957	8.553	4.151	4.794	2.925
commd9	COMM domain containing 9	0	0.882	0	2.04	2.498	3.363	0.77	0	0.861	5.289	3.658	5.77	2.741	1.342	0.741	0.165	0.77
comta	catechol-O-methyltransferase a	91.5	67.932	67.21	68.496	109.897	59.414	108.009	175.398	76.634	40.941	121.092	118.667	49.752	113.376	56.183	110.096	196.888
comtd1	catechol-O-methyltransferase domain containing 1	527.191	486.402	499.197	496.64	546.989	439.601	1101.351	1107.441	741.022	128.897	281.876	263.298	160.429	505.662	502.234	440.219	513.234
cop1	COP1 E3 ubiquitin ligase	3.951	4.117	1.773	5.439	7.285	8.167	6.163	2.598	4.133	6.464	6.402	8.847	4.427	4.696	2.817	2.81	5.542
copa	COPI coat complex subunit alpha	11.852	11.028	8.335	16.827	17.276	48.845	17.411	16.565	13.432	33.302	70.423	49.044	44.903	33.208	10.228	10.249	9.236
cope	COPI coat complex subunit epsilon	70.482	27.055	38.127	39.262	34.967	81.835	38.982	46.61	34.442	120.669	115.421	87.51	135.764	65.074	62.112	17.853	25.708
cops2	COP9 signalosome subunit 2	39.034	21.762	33.162	20.736	13.529	33.791	26.656	27.609	21.182	35.848	47.742	37.312	32.254	36.562	30.834	14.051	22.013
cops3	COP9 signalosome subunit 3	11.22	5.293	5.32	3.229	8.117	15.854	5.855	9.582	7.233	17.63	30.547	23.464	21.503	16.939	13.786	5.455	7.851
cops4	COP9 constitutive photomorphogenic homolog subunit 4 (Arabidopsis)	36.821	19.115	23.231	15.127	13.321	20.499	19.414	18.027	10.333	17.63	37.498	26.926	24.244	16.436	22.532	9.753	14.162
cops5	COP9 signalosome subunit 5	7.744	2.059	7.271	4.759	5.62	9.128	4.931	6.496	4.994	11.558	14.45	7.693	6.114	6.541	7.857	2.976	2.617
cops9	COP9 signalosome subunit 9	14.539	24.261	24.65	20.396	51.618	50.926	50.692	45.473	29.448	60.139	88.715	72.893	72.309	34.885	32.168	28.764	37.561
copz1	COPI coat complex subunit zeta 1	61.316	19.556	28.196	19.886	13.737	44.841	23.42	25.985	18.254	78.553	90.91	62.891	91.915	29.518	18.975	12.894	14.624
copz2	COPI coat complex subunit zeta 2	0.158	0.147	0.532	0	5.412	9.929	4.776	4.06	0.344	6.073	1.646	0.577	6.535	0	6.819	0	0.308
COQ10A	si:dkey-190g6.2 [Source:ZFIN;Acc:ZDB-GENE-090312-30]	9.324	1.617	0.177	2.719	1.665	4.804	2.465	3.573	1.722	4.31	5.305	4.424	6.324	5.535	1.334	0.827	3.079
coq10b	coenzyme Q10B	18.016	4.264	4.611	4.079	10.615	13.132	12.943	13.155	3.789	19.589	14.999	15.386	15.811	16.101	8.153	8.761	6.927
coq4	coenzyme Q4 homolog (S. cerevisiae)	4.267	1.176	2.837	2.549	3.122	6.566	3.236	2.598	2.928	1.959	9.878	3.847	2.108	2.851	2.372	1.984	3.079
coq5	"coenzyme Q5, methyltransferase"	13.433	1.323	7.448	4.249	2.706	6.886	3.082	3.086	1.894	9.011	8.78	8.078	9.908	7.379	2.52	2.149	2.617
coq6	coenzyme Q6 monooxygenase	4.899	5.146	6.207	6.459	5.412	5.445	4.16	2.923	6.544	8.619	10.609	7.885	5.903	7.044	7.56	2.81	7.235
coq8a	coenzyme Q8A [Source:ZFIN;Acc:ZDB-GENE-040718-487]	12.8	35.289	18.265	31.954	47.456	23.381	39.136	21.762	37.37	16.455	33.474	34.427	15.389	9.057	58.258	58.85	51.724
coro1b	"coronin, actin binding protein, 1B"	7.585	3.97	2.483	2.38	2.914	3.844	6.625	4.71	0.517	0.784	2.195	2.308	1.265	1.845	4.151	2.314	4.002
coro1ca	"coronin, actin binding protein, 1Ca"	38.559	18.674	29.438	34.333	33.927	111.782	44.22	62.364	37.37	65.82	184.198	184.635	65.141	37.065	26.535	38.186	36.484
cotl1	coactosin-like F-actin binding protein 1	18.964	7.352	4.256	19.036	21.438	59.574	31.74	31.669	29.104	34.085	144.871	107.319	23.611	42.264	8.301	5.455	20.166
cox14	cytochrome c oxidase assembly factor COX14	32.87	15.733	21.635	16.317	11.448	40.837	23.882	20.463	8.266	32.322	44.449	37.119	30.568	51.489	11.711	25.788	12.315
cox16	cytochrome c oxidase assembly factor COX16	4.583	1.764	1.241	1.87	4.995	5.765	5.701	6.983	2.411	10.578	14.085	13.463	6.114	8.218	3.409	4.133	7.235
cox17	cytochrome c oxidase copper chaperone COX17	10.746	2.647	3.724	2.38	14.778	24.662	12.788	18.352	8.955	74.243	66.216	71.162	79.266	22.306	2.965	6.282	5.696
cox18	cytochrome c oxidase assembly factor COX18	7.427	2.353	2.483	1.36	3.538	7.207	2.927	5.847	3.616	5.877	10.975	11.924	8.433	7.379	1.482	1.157	2.001
cox20	cytochrome c oxidase assembly factor COX20	8.692	2.941	4.079	6.459	7.285	17.296	10.323	12.83	7.233	21.352	17.926	21.348	16.443	12.411	6.671	2.645	8.621
cox4i1	cytochrome c oxidase subunit 4I1	217.608	137.039	249.333	297.1	218.338	233.172	159.779	183.68	146.551	138.496	312.058	253.297	117.423	322.014	213.613	225.317	219.671
cox4i1l	"cytochrome c oxidase subunit 4I1, like"	14.855	12.645	9.931	18.696	12.072	4.965	25.577	8.12	17.738	1.567	0	0.769	0.211	4.361	20.605	6.612	12.777
cox4i2	cytochrome c oxidase subunit 4I2	3.003	3.676	1.596	2.549	4.163	3.844	7.242	2.111	7.577	0.392	1.829	2.5	0.632	2.851	11.859	2.645	12.007
cox5aa	cytochrome c oxidase subunit 5Aa	274.657	191.444	248.091	212.967	210.636	222.603	207.235	163.055	182.199	264.454	458.941	377.541	290.922	220.378	289.807	110.923	185.189
cox5ab	cytochrome c oxidase subunit 5Ab	183.948	127.335	157.119	162.317	123.218	155.662	127.731	176.21	126.058	160.044	296.875	219.255	172.656	157.82	143.495	104.971	78.817
COX5B	zgc:86599 [Source:ZFIN;Acc:ZDB-GENE-040625-180]	72.062	27.937	44.156	86.003	112.187	242.941	188.284	152.823	83.178	209.996	414.492	334.459	242.857	123.942	131.636	70.918	79.433
cox5b2	cytochrome c oxidase subunit 5B2	249.689	117.777	317.961	238.802	229.577	82.795	140.365	128.625	133.808	55.046	136.274	107.127	62.612	243.523	210.351	241.682	221.057
cox6a1	cytochrome c oxidase subunit 6A1	63.212	19.85	31.388	25.325	23.936	132.921	37.287	42.388	33.409	87.368	157.858	98.665	80.32	59.874	24.459	17.027	13.701
cox6a2	cytochrome c oxidase subunit 6A2	26.075	36.171	25.536	32.124	12.696	7.046	39.136	27.934	6.716	7.444	13.719	10.386	4.849	31.531	8.894	53.891	26.17
cox6b1	cytochrome c oxidase subunit 6B1	240.681	141.451	202.339	219.596	120.096	263.28	146.991	161.431	189.776	248.783	292.668	250.027	271.317	199.917	158.319	135.884	101.6
cox6b2	cytochrome c oxidase subunit 6B2	235.624	213.94	257.313	248.15	174.004	280.576	218.175	236.3	210.958	241.339	416.321	323.112	228.943	303.565	217.319	152.746	214.13
cox6c	cytochrome c oxidase subunit 6C	251.901	198.501	220.604	246.111	154.231	178.883	170.102	208.853	134.324	180.416	361.445	271.183	175.818	237.821	194.193	174.236	111.914
cox7a1	cytochrome c oxidase subunit 7A1	0.158	3.676	0	6.969	5.412	0	3.236	0.974	4.65	0.784	1.646	0.962	0.632	3.857	6.374	2.645	9.39
COX7A2 (1 of many)	cytochrome c oxidase subunit 7A2b [Source:NCBI gene;Acc:100535363]	66.057	55.139	92.214	69.686	41.003	87.44	106.16	129.275	137.08	48.385	94.568	65.776	29.092	100.294	49.512	55.379	60.498
cox7a2a	cytochrome c oxidase subunit 7A2a	152.342	59.256	125.198	87.702	63.066	151.658	80.737	86.4	57.174	108.916	224.074	167.518	136.818	112.034	84.2	35.541	42.487
cox7b	cytochrome c oxidase subunit 7B	326.017	150.567	260.682	245.261	215.007	293.387	183.045	197.322	170.316	239.576	420.162	334.075	251.289	313.292	207.238	182.006	154.401
cox7c	cytochrome c oxidase subunit 7C	483.574	302.898	445.287	378.344	317.203	373.46	326.8	353.069	259.521	454.273	722.708	582.948	490.984	413.251	329.832	212.422	191.039
cox8a	cytochrome c oxidase subunit 8A	24.337	13.675	8.689	9.178	14.362	50.446	20.338	21.113	14.81	28.796	55.607	38.466	26.984	27.338	13.193	6.282	17.549
cox8b	cytochrome c oxidase subunit 8B	152.184	150.714	171.305	176.425	191.279	194.577	165.172	180.595	168.594	218.811	291.571	226.178	238.008	173.921	215.391	139.356	130.694
cp	ceruloplasmin	1711.315	1708.729	1900.319	1888.151	2564.477	4433.96	3941.474	5040.571	3710.278	1994.375	1450.355	2168.697	2153.669	4576.284	1858.77	3098.227	3360.957
cpa2	carboxypeptidase A2 (pancreatic)	32.554	87.488	34.226	104.529	6.244	4.164	4.006	7.146	13.26	0.979	5.122	31.542	7.378	10.902	14.676	2.149	109.143
cpa4	carboxypeptidase A4	19.438	62.932	52.491	78.694	9.783	5.285	3.39	7.958	18.082	0.784	1.098	17.31	10.33	10.231	22.384	5.951	167.178
cpa5	carboxypeptidase A5	467.771	1292.611	602.583	1709.007	436.675	297.551	171.027	292.167	396.601	41.137	56.339	635.069	306.944	418.618	260.16	125.635	3750.577
cpeb4b	cytoplasmic polyadenylation element binding protein 4b	84.863	45.729	24.827	53.029	103.237	107.458	77.809	81.04	43.914	97.946	92.373	97.318	102.455	126.29	60.037	82.82	117.456
cplx2	complexin 2	6.321	3.529	3.901	7.988	7.077	2.242	5.855	6.496	4.994	0.979	1.829	3.077	1.054	2.516	6.078	3.802	4.926
cpn1	"carboxypeptidase N, polypeptide 1"	12.642	33.084	19.684	35.183	72.849	118.988	83.819	100.366	101.604	28.013	19.023	22.502	38.579	81.174	87.461	45.46	109.297
cpne1	copine I	30.816	19.409	21.812	22.945	23.728	49.645	28.35	25.335	17.91	59.943	67.497	59.43	44.903	26.667	36.022	14.878	24.168
cpne2	copine II	1.264	12.498	2.483	0	2.914	9.288	0.462	2.111	0.172	0.588	0.915	0.192	0.211	1.006	11.859	0.165	0.462
cpox	coproporphyrinogen oxidase	34.767	13.969	32.098	13.087	9.574	13.612	8.474	12.343	8.783	17.434	17.377	14.425	18.13	15.933	4.744	14.547	4.926
cpsf1	cleavage and polyadenylation specific factor 1	1.422	2.5	2.483	1.19	2.29	4.965	2.003	3.573	0.689	7.248	6.585	6.155	6.957	3.857	2.965	3.306	2.309
cpsf2	cleavage and polyadenylation specific factor 2	30.342	8.969	10.995	11.558	8.117	15.054	7.858	14.454	7.749	30.951	32.194	32.119	32.676	15.094	12.6	8.596	14.624
cpsf3	cleavage and polyadenylation specific factor 3	21.492	13.822	14.009	4.079	11.031	22.901	11.402	10.232	6.372	32.126	33.474	27.695	32.254	14.088	11.859	5.786	12.161
cpsf4	cleavage and polyadenylation specific factor 4	4.741	1.617	4.256	4.759	4.787	5.445	7.242	5.684	2.583	5.877	7.683	8.847	3.162	7.547	3.854	3.141	6.927
cpsf6	cleavage and polyadenylation specific factor 6	18.016	15.292	18.443	16.657	19.149	27.065	20.03	25.498	18.771	21.156	26.523	28.657	22.557	16.268	47.14	24.3	22.321
cpt1aa	carnitine palmitoyltransferase 1Aa (liver)	2.37	1.911	1.596	3.229	11.031	10.89	11.248	12.343	9.127	5.681	17.926	19.233	3.795	5.367	7.264	3.637	5.542
cpt1ab	carnitine palmitoyltransferase 1Ab (liver)	3.161	2.941	1.773	3.569	12.696	14.573	0	0	7.577	10.186	35.486	30.003	13.07	1.342	6.226	2.149	7.851
cptp	ceramide-1-phosphate transfer protein	3.793	4.852	1.773	5.439	5.62	9.449	4.776	6.171	4.477	14.104	15.365	14.809	8.433	22.138	1.186	1.818	2.001
cpvl	carboxypeptidase vitellogenic like	10.904	11.91	16.847	15.467	13.113	20.819	30.97	31.344	9.299	20.96	27.072	30.58	23.822	12.914	18.233	11.902	22.475
CR293507.1	SERINE/ARGININE RICH SPLICING FACTOR 12 SPLICING FACTOR ARGININE/SERINE RICH 13B	8.376	4.117	4.433	5.779	10.615	15.054	8.937	9.744	7.233	13.908	14.633	11.732	9.487	7.883	6.967	12.729	8.928
CR293531.1		0	0	0	0	3.955	0	0	0	0.861	0	0	0.962	0.211	0	0	0	3.079
CR352226.5		11.536	6.764	6.029	6.969	17.484	9.128	9.245	5.197	7.749	7.248	13.353	13.271	5.27	13.082	6.374	23.639	10.006
CR354540.1	"cytochrome P450, family 7, subfamily A, polypeptide 1b [Source:NCBI gene;Acc:559097]"	3.477	4.411	4.433	6.459	8.534	4.965	10.94	6.009	3.272	4.114	8.231	5.193	4.005	12.914	12.6	6.282	11.238
CR354547.1		0.316	1.176	2.128	0.68	0.208	0	0.77	0.487	0.172	0.784	0	0	0.211	0	0.296	5.455	1.693
CR354549.3		2.37	0.294	2.128	1.7	5.62	4.965	1.233	0.487	4.65	1.763	0.366	0.577	2.741	4.696	1.334	8.761	10.314
CR354588.1	insulin receptor substrate 2-B-like [Source:NCBI gene;Acc:794462]	6.953	34.554	21.99	27.195	42.252	43.4	46.378	30.207	37.197	45.839	67.68	61.16	38.157	19.12	81.235	33.558	68.503
CR356236.1		5.057	1.911	1.064	5.439	5.62	4.324	4.16	2.436	2.583	0.588	1.646	2.308	0.422	5.702	3.558	3.471	1.847
CR376783.1	V-set domain-containing T-cell activation inhibitor 1-like [Source:NCBI gene;Acc:797620]	2.687	1.764	0.355	5.779	3.122	3.844	2.465	3.086	4.305	4.701	3.658	3.077	3.373	6.038	4.447	2.976	4.464
CR381686.5	LIM DOMAIN CONTAINING 2	0.158	3.382	0.177	0	1.041	1.281	0.154	0.65	5.339	3.918	2.378	1.539	1.265	0.168	0	0	4.156
CR383676.1		4134.4	5818.148	3776.697	5379.42	13433.273	8816.834	8544.559	7318.792	7438.982	28209.795	14076.067	17200.138	29955.31	6324.046	13618.727	10289.676	12130.571
CR388079.1		0	0	0	0	3.122	0	0	0	2.583	10.382	9.512	10.193	10.962	0	0	0	3.848
CR391963.1		3.635	1.911	1.773	3.569	2.498	3.844	1.387	0.162	3.1	3.33	3.841	2.885	8.854	6.876	1.631	2.149	1.847
CR392026.2		16.751	19.409	20.039	22.435	53.075	24.983	33.281	28.746	27.037	29.384	70.972	63.853	44.06	18.616	15.417	48.601	33.559
CR626907.2	si:dkey-52d15.2 [Source:NCBI gene;Acc:100006993]	3.951	37.642	7.98	7.648	11.448	5.925	10.785	3.248	98.677	2.938	2.561	1.154	1.897	36.227	17.047	41.493	4.772
CR753886.1	GTPase IMAP family member 4 [Source:NCBI gene;Acc:793765]	2.528	1.764	1.419	2.38	4.371	11.37	3.236	5.035	3.444	46.818	16.463	11.924	36.26	8.721	3.261	1.818	5.388
CR759918.1		3.793	2.5	3.369	2.549	1.457	4.644	2.773	3.573	2.067	2.155	5.122	5.962	1.054	4.193	4.002	3.802	3.233
CR762483.1	growth-regulated alpha protein-like [Source:NCBI gene;Acc:101883994]	3.161	1.029	0	0	0.208	6.726	3.544	5.035	4.477	9.207	27.803	11.155	5.06	7.212	0.741	0.331	2.463
CR790368.1	uncharacterized LOC110440102 [Source:NCBI gene;Acc:110440102]	0	0.147	0	0	0.208	0	0	0	0.344	1.371	0.366	0.385	0	0	2.075	0	0
CR847953.1		0.79	0.441	0.177	0.51	2.29	3.363	3.236	1.137	3.616	15.867	4.024	3.27	25.93	0.839	1.038	3.141	2.771
CR848788.1	RNA DIRECTED DNA POLYMERASE FROM MOBILE ELEMENT JOCKEY EC_2.7.7.49 REVERSE TRANSCRIPTASE	0	0	0	0.34	1.873	0	0	0.162	1.205	0.588	0.183	0	0	0	0	0	12.469
CR855311.1	uncharacterized LOC101883708 [Source:NCBI gene;Acc:101883708]	1852.752	316.279	398.648	840.311	509.732	5701.675	2212.563	856.363	807.496	10042.003	7293.112	6636.49	11100.376	7062.162	242.667	155.556	422.871
CR855337.1	KIAA0040 ortholog [Source:NCBI gene;Acc:100536987]	1.106	1.911	1.773	1.19	9.574	8.808	4.776	5.684	4.65	3.33	7.683	8.462	3.795	9.392	2.817	4.298	5.08
CR855996.2	ATPase phospholipid transporting 8B5b [Source:NCBI gene;Acc:563450]	82.334	59.403	71.998	56.939	48.496	134.202	87.054	74.219	60.963	137.908	73.533	88.663	119.11	78.323	58.258	59.346	82.973
CR933791.1		0	4.411	0	3.909	12.905	14.413	0.154	0	12.055	18.414	14.45	27.503	8.222	18.616	0	10.084	0.154
CR936462.1		2.212	1.029	1.419	0	3.538	3.043	0.77	0.487	0.344	2.742	11.89	13.848	3.373	5.535	0.296	0.992	1.078
cratb	carnitine O-acetyltransferase b	1.896	3.235	3.192	0.85	2.081	1.601	1.541	3.573	3.444	1.175	4.573	2.693	0.632	1.677	5.337	2.149	1.078
crb3a	crumbs homolog 3a	1.738	0.441	1.241	0.68	8.117	4.484	3.852	0.974	3.1	1.567	0.366	3.077	2.108	1.174	0.889	1.488	5.85
crb3b	crumbs homolog 3b	4.109	3.823	6.916	10.708	6.244	36.994	17.411	13.642	8.783	43.292	32.194	29.619	42.163	30.189	7.412	2.976	7.697
crbn	cereblon	1.106	4.558	3.547	4.079	3.33	4.004	2.003	3.248	3.272	3.722	6.585	5.385	4.005	2.013	2.52	3.141	2.771
crcp	calcitonin gene-related peptide-receptor component protein	4.109	2.647	1.596	5.099	6.452	5.125	4.931	2.761	4.305	6.66	18.658	9.232	7.168	9.392	2.965	3.471	6.773
creb1a	cAMP responsive element binding protein 1a	8.06	6.029	6.739	7.478	6.869	7.207	7.088	2.761	4.822	6.66	5.67	10.963	6.957	5.199	8.894	2.645	11.238
creb3l2	cAMP responsive element binding protein 3-like 2	2.687	4.852	6.916	7.988	33.927	24.983	17.257	11.693	15.843	29.58	38.047	42.12	24.876	8.721	9.191	13.225	26.631
crebl2	cAMP responsive element binding protein-like 2	18.648	22.056	15.073	19.886	23.52	19.378	17.719	14.941	19.288	28.404	26.157	29.426	28.881	22.642	22.532	13.555	21.09
crebrf	creb3 regulatory factor	9.798	25.144	16.669	22.266	44.958	22.1	23.728	14.292	18.427	14.692	26.523	26.926	13.492	6.709	27.276	31.078	56.342
crebzf	CREB/ATF bZIP transcription factor	27.813	15.88	12.591	24.475	30.805	29.627	21.571	27.771	18.254	45.643	59.265	60.776	37.314	30.524	30.389	16.035	25.554
creg1	cellular repressor of E1A-stimulated genes 1	15.013	18.233	14.187	15.467	33.51	13.452	13.559	3.573	12.055	9.011	14.633	9.039	7.589	21.635	12.007	49.427	44.181
creg2	cellular repressor of E1A-stimulated genes 2	28.446	24.849	23.586	42.491	28.723	26.744	14.792	16.078	38.059	22.528	29.999	26.734	25.508	35.22	14.379	29.921	23.399
creld1b	cysteine-rich with EGF-like domains 1b	17.857	2.059	7.803	4.419	2.498	23.862	8.012	7.795	6.372	22.136	16.28	28.465	25.298	10.734	0.889	2.48	1.232
crema	cAMP responsive element modulator a	21.808	33.819	41.319	26.855	31.429	54.45	35.746	23.062	22.904	48.385	60.546	50.582	47.222	34.382	68.19	70.752	122.844
crfb4	cytokine receptor family member b4	27.497	30.437	19.507	35.353	14.362	48.044	23.574	13.48	25.659	26.641	19.938	13.463	28.249	77.652	23.866	35.872	47.875
crim1	cysteine rich transmembrane BMP regulator 1 (chordin-like)	5.847	7.499	3.192	9.688	6.869	8.808	12.634	9.095	7.061	7.836	8.048	12.886	3.373	4.864	10.673	12.068	10.622
crip1	cysteine-rich protein 1	9.798	11.322	3.192	7.988	5.828	40.517	18.181	22.25	32.548	30.167	42.254	29.234	25.298	11.405	24.459	3.141	20.782
crip3	cysteine-rich protein 3	7.269	12.939	10.108	13.257	23.103	19.858	12.788	9.907	25.143	4.506	17.56	10.193	4.216	24.654	10.821	26.284	18.319
cript	cysteine-rich PDZ-binding protein	4.109	4.411	4.611	3.909	4.995	11.531	10.477	8.77	7.061	10.774	12.621	13.463	14.335	13.082	8.45	7.274	10.93
crkl	v-crk avian sarcoma virus CT10 oncogene homolog-like	5.057	2.794	1.419	4.079	5.412	4.484	2.157	2.111	5.511	6.66	12.073	5.962	9.487	6.709	6.967	1.322	2.617
crlf1a	cytokine receptor-like factor 1a	1.422	1.911	3.369	1.53	2.29	2.402	3.698	4.06	1.55	4.114	5.488	3.462	2.951	1.677	3.409	3.306	4.464
crlf3	cytokine receptor-like factor 3	5.689	6.617	7.093	2.719	9.783	6.086	4.314	4.547	4.822	23.703	26.157	17.117	17.287	6.541	10.377	3.637	7.851
crls1	cardiolipin synthase 1	9.482	8.822	13.655	8.158	5.412	11.37	6.934	7.308	12.571	9.795	16.646	15.386	16.865	8.889	4.595	5.621	3.387
crnkl1	crooked neck pre-mRNA splicing factor 1	10.114	6.176	8.689	9.348	26.017	22.1	17.719	14.129	11.883	16.651	19.023	19.425	17.287	28.176	9.487	18.68	22.013
crot	carnitine O-octanoyltransferase	4.267	18.38	10.995	29.064	36.216	15.374	30.199	29.72	27.209	6.073	20.487	23.272	3.373	10.566	53.218	18.515	41.718
crp2	C-reactive protein 2	872.488	22.644	813.08	15.637	246.02	16.175	4017.28	4368.701	4918.163	345.749	442.112	363.309	368.713	241.175	584.507	516.757	10.776
crp3	C-reactive protein 3	896.35	993.83	1118.982	714.027	545.532	211.713	2147.079	2266.69	1694.725	608.832	612.591	585.064	703.906	1301.64	826.433	935.816	273.55
crp7	C-reactive protein 7	0.158	0.441	0.532	0	0.833	0.16	6.779	11.206	5.511	0	1.098	0	0	1.342	0	0	0
crsp7	"cofactor required for Sp1 transcriptional activation, subunit 7"	3.635	1.911	1.596	7.139	5.828	4.965	4.776	2.274	1.722	6.269	9.695	6.539	4.638	5.87	1.631	1.653	5.542
crtap	cartilage associated protein	5.847	2.794	2.305	3.739	2.914	7.687	6.317	2.436	5.339	3.722	4.39	6.539	1.476	3.019	3.558	2.149	2.155
crtc1a	CREB regulated transcription coactivator 1a	0.632	3.235	1.951	3.739	8.117	5.605	4.006	3.086	2.411	4.31	3.475	4.424	5.27	1.006	3.558	3.306	7.697
crtc2	CREB regulated transcription coactivator 2	0.948	1.47	2.837	5.779	4.787	3.844	2.465	1.949	1.894	3.526	4.024	2.116	3.373	3.187	2.372	1.818	6.312
crtc3	CREB regulated transcription coactivator 3	5.057	5.587	7.803	6.459	12.696	14.093	8.628	5.035	9.644	8.619	9.146	7.693	8.222	8.218	11.859	10.084	13.239
cry1aa	cryptochrome circadian regulator 1aa [Source:ZFIN;Acc:ZDB-GENE-010426-2]	17.857	25.879	16.847	24.475	24.977	20.178	29.891	28.096	25.143	15.475	22.316	22.118	17.076	23.145	24.904	26.449	27.093
cry1bb	cryptochrome circadian regulator 1bb [Source:ZFIN;Acc:ZDB-GENE-010426-5]	4.741	2.206	0.887	4.589	8.117	4.965	6.779	2.923	1.033	11.362	13.902	15.194	12.86	2.516	17.047	4.298	22.013
cry2	cryptochrome circadian regulator 2	8.85	7.646	5.675	9.688	17.067	16.175	19.568	23.549	12.399	18.414	17.56	14.809	12.649	21.971	5.93	27.111	11.238
cry5	cryptochrome circadian regulator 5	0	0.735	0.177	0.51	0.833	0.801	3.698	2.436	0.517	0.392	3.841	2.308	0	2.683	0.148	3.141	0.154
crybg1a	crystallin beta-gamma domain containing 1a	15.171	11.763	9.576	12.238	17.067	18.737	13.405	9.095	5.339	12.341	12.438	13.463	16.022	23.312	8.894	20.498	16.625
crygs1	"crystallin, gamma S1"	0	0	0	0	0	0.16	0.154	26.147	0.344	0	0	0.192	0	0	35.281	0	184.265
crym	"crystallin, mu"	6.321	2.353	4.433	8.158	4.787	2.082	6.009	12.505	9.472	5.289	2.927	3.077	4.427	5.535	4.447	2.48	5.85
cryz	"crystallin, zeta (quinone reductase)"	20.07	13.086	14.364	20.226	37.049	26.905	36.517	21.762	31.687	16.063	36.401	31.734	20.871	29.518	18.085	26.615	20.166
cryzl1	"crystallin, zeta (quinone reductase)-like 1"	0.474	1.617	2.305	2.549	1.665	5.605	1.849	5.847	1.205	3.134	6.951	5.001	1.687	2.013	1.779	0.331	0.462
cs	citrate synthase	56.575	13.528	14.541	12.068	31.013	46.923	28.813	27.771	45.636	42.509	53.412	42.697	40.476	51.489	12.304	20.333	37.407
csad	cysteine sulfinic acid decarboxylase	14.539	9.852	23.231	9.688	3.955	4.965	28.967	164.192	13.605	0.588	4.39	4.231	0.422	3.69	8.301	16.035	5.388
CSDC2 (1 of many)	"cold shock domain containing C2, RNA binding b [Source:NCBI gene;Acc:557375]"	34.767	41.171	75.367	56.259	186.7	70.144	99.534	47.098	78.7	38.787	30.547	31.542	16.022	16.772	95.318	139.852	139.469
csde1	"cold shock domain containing E1, RNA-binding"	308.634	208.206	286.75	268.376	401.5	252.71	275.646	251.078	201.486	315.386	310.594	388.119	284.176	270.693	241.482	351.117	310.034
cse1l	CSE1 chromosome segregation 1-like (yeast)	24.969	10.587	10.463	3.399	10.407	30.107	14.483	19.326	6.716	32.126	30.913	23.849	36.892	18.952	7.857	7.77	7.851
CSKMT	zgc:113305 [Source:ZFIN;Acc:ZDB-GENE-050522-31]	3.161	2.353	2.66	4.419	5.203	4.644	2.619	2.274	2.755	5.877	11.524	6.347	3.584	8.218	0.593	2.314	5.388
csnk1da	"casein kinase 1, delta a"	7.269	3.676	3.369	8.328	16.651	23.862	18.027	8.607	13.605	25.466	29.267	32.504	25.719	13.753	11.266	8.431	12.777
csnk1g1	"casein kinase 1, gamma 1"	1.896	1.029	0.887	0.85	2.498	6.726	2.619	2.923	4.65	4.701	6.585	9.616	5.27	7.547	3.113	4.794	5.388
csnk1g2a	"casein kinase 1, gamma 2a"	16.593	11.91	9.044	10.878	21.23	37.955	33.435	22.737	15.671	45.643	50.302	46.351	37.525	26.667	25.645	20.829	25.092
csnk1g2b	"casein kinase 1, gamma 2b"	8.692	6.029	2.483	7.309	4.787	15.534	4.931	5.197	8.266	12.145	10.792	11.54	18.552	7.715	7.412	6.116	6.773
csnk2a2a	"casein kinase 2, alpha prime polypeptide a"	10.43	6.323	3.547	2.549	5.828	9.128	6.317	7.633	2.928	14.104	12.255	15.963	11.173	10.398	5.188	5.125	6.465
csnk2a2b	"casein kinase 2, alpha prime polypeptide b"	9.008	2.794	3.547	5.779	4.579	6.726	4.468	6.334	3.789	7.052	10.792	9.232	8.222	7.715	4.447	5.621	8.467
csnk2b	"casein kinase 2, beta polypeptide"	70.324	48.964	56.57	55.409	52.659	90.963	59.474	72.92	44.603	161.219	184.747	142.9	142.931	88.051	41.655	44.799	57.881
csrnp1b	cysteine-serine-rich nuclear protein 1b	2.37	0.735	1.241	4.079	4.995	6.886	8.937	1.949	4.477	5.093	10.06	10.193	4.005	3.354	7.264	3.802	12.315
csrnp2	cysteine-serine-rich nuclear protein 2	6.321	0.294	0.887	2.38	9.783	4.644	3.852	3.898	1.378	8.619	4.024	5.77	4.849	13.92	0.889	3.471	8.621
csrp1a	cysteine and glycine-rich protein 1a	3.319	1.911	0.177	5.609	1.873	12.812	10.477	5.035	6.027	6.073	16.828	11.732	4.005	6.876	6.523	1.322	1.539
cst14a.2	"cystatin 14a, tandem duplicate 2"	14.065	9.705	11.527	7.139	16.651	29.147	22.033	22.899	22.043	21.156	44.083	27.311	18.762	22.306	23.125	3.802	11.699
cst14b.1	"cystatin 14b, tandem duplicate 1"	3.161	3.382	2.483	5.269	4.371	10.57	9.091	7.146	6.372	12.929	32.559	23.656	9.065	8.05	6.671	0.661	2.771
cst3	cystatin C (amyloid angiopathy and cerebral hemorrhage)	91.5	105.132	97.179	144.641	141.951	164.31	189.208	158.832	151.201	112.246	202.856	140.977	98.45	141.049	297.219	86.291	231.371
cstf1	"cleavage stimulation factor, 3' pre-RNA, subunit 1"	8.85	7.352	3.547	9.178	3.538	10.409	6.163	5.522	7.061	10.186	19.023	20.002	8.854	9.057	7.708	3.141	5.388
cstf2	"cleavage stimulation factor, 3' pre-RNA, subunit 2"	11.22	10.146	7.98	5.949	12.488	13.292	12.018	7.958	12.227	14.692	28.535	26.541	14.968	11.908	21.346	12.564	12.161
cstf3	"cleavage stimulation factor, 3' pre-RNA, subunit 3"	8.376	6.029	5.497	7.648	9.991	16.815	9.553	13.967	13.777	16.063	26.157	19.233	9.697	11.74	12.156	10.58	15.856
CT027815.1	long-chain fatty acid transport protein 6-like [Source:NCBI gene;Acc:568883]	0	7.646	6.739	1.7	10.823	3.523	7.704	3.248	2.067	5.681	2.195	2.5	6.746	1.342	2.965	10.58	1.847
CT027832.1	wu:fk95d07 [Source:NCBI gene;Acc:335245]	0	0.441	0	0	0.208	5.765	0.154	0	0.689	20.765	3.658	0.192	9.487	0	0	0	0
CT030017.2		1.106	4.852	4.079	1.19	3.122	7.847	4.314	2.111	5.166	45.839	7.683	8.655	48.698	5.031	3.409	2.149	5.696
CT030188.1	si: ch211-223l2.4 [Source:NCBI gene;Acc:100002400]	1.738	0.735	0.532	4.249	4.579	15.534	3.236	7.146	1.894	7.836	6.219	6.347	7.168	2.348	1.927	0.331	2.925
CT033842.1		4.425	1.029	2.66	2.04	3.33	4.004	6.009	5.847	2.755	0.588	15.182	14.04	0.843	4.361	2.965	5.455	1.539
CT573383.1	annexin A2-A-like [Source:NCBI gene;Acc:100006250]	1.738	0.294	0.887	0.68	0.416	2.562	4.622	6.171	2.928	2.351	1.28	1.346	2.108	1.845	1.927	0	0.616
CT573429.1	GTPase IMAP family member 4-like [Source:NCBI gene;Acc:798736]	0.158	3.088	0.177	0	0	0	0.154	0.65	2.755	0	0	0	0	0	0	0.331	10.006
ctbp2a	C-terminal binding protein 2a	2.37	2.647	1.241	1.53	2.29	3.523	7.088	2.598	0.861	3.722	3.475	2.116	4.427	4.193	3.409	2.314	3.233
ctdnep1b	CTD nuclear envelope phosphatase 1b	5.215	2.059	1.596	3.059	7.285	7.367	2.773	4.547	3.444	10.186	13.536	9.424	10.751	8.889	2.668	2.976	5.08
ctdp1	"CTD (carboxy-terminal domain, RNA polymerase II, polypeptide A) phosphatase, subunit 1"	3.477	2.794	3.901	6.289	7.909	5.605	5.701	8.77	3.789	5.289	4.573	5.193	3.162	2.851	4.447	8.927	6.158
ctdsp1	"CTD (carboxy-terminal domain, RNA polymerase II, polypeptide A) small phosphatase 1"	12.01	6.47	8.157	11.388	24.144	19.538	22.341	16.403	10.849	24.486	28.901	30.196	21.925	12.411	20.902	9.919	20.936
ctdspl2a	"CTD (carboxy-terminal domain, RNA polymerase II, polypeptide A) small phosphatase like 2a"	4.425	5.146	3.724	2.549	9.158	7.046	7.242	10.069	5.166	7.444	12.987	11.732	6.114	5.031	12.452	5.455	8.159
ctdsplb	"CTD (carboxy-terminal domain, RNA polymerase II, polypeptide A) small phosphatase-like b"	28.92	34.26	26.423	22.775	43.917	42.118	48.072	38.328	39.436	24.095	52.497	43.851	28.46	42.935	38.246	36.699	42.641
cth	cystathionase (cystathionine gamma-lyase)	187.424	47.787	105.337	51.16	32.47	27.225	59.166	124.402	16.877	48.385	40.791	27.888	39.844	63.229	40.173	34.88	34.944
ctif	CBP80/20-dependent translation initiation factor	11.22	9.999	9.221	16.317	30.388	23.862	18.335	17.865	12.055	27.033	22.865	31.927	22.135	15.765	10.08	22.813	18.319
ctnna1	"catenin (cadherin-associated protein), alpha 1"	19.754	8.675	13.832	6.119	14.778	54.77	8.628	10.881	12.227	89.131	117.433	104.242	72.731	31.363	22.384	8.265	18.935
ctnnb1	"catenin (cadherin-associated protein), beta 1"	38.876	27.937	29.97	42.831	52.035	87.119	69.951	50.021	50.802	64.644	142.859	110.397	54.179	49.811	42.396	47.444	36.022
ctnnb2	"catenin, beta 2"	14.539	10.881	6.561	9.178	22.063	47.243	28.813	21.113	16.016	70.521	95.117	75.97	54.179	27.002	16.455	22.978	18.165
ctnnbip1	"catenin, beta interacting protein 1"	9.166	2.941	3.015	6.289	10.199	15.374	6.934	13.967	7.749	25.466	38.047	33.465	23.4	12.076	4.447	2.48	5.234
ctnnbl1	"catenin, beta like 1"	10.43	3.97	8.867	3.909	9.366	17.456	12.172	10.069	9.988	18.414	32.194	30.58	22.979	7.715	11.118	4.629	4.618
ctnnd1	"catenin (cadherin-associated protein), delta 1"	37.295	20.585	25.359	13.937	40.795	57.012	38.365	25.335	27.898	71.696	105.544	109.435	68.725	50.985	30.093	28.764	39.408
ctns	"cystinosin, lysosomal cystine transporter"	0.632	0.441	2.305	3.229	1.249	2.883	2.311	1.786	1.033	2.742	6.402	6.155	0.632	1.174	3.854	0.992	4.002
ctps1a	CTP synthase 1a	4.741	3.676	5.852	3.229	7.285	15.374	9.861	9.42	1.033	21.352	29.999	31.542	16.443	15.933	1.186	2.81	4.31
ctr9	"CTR9 homolog, Paf1/RNA polymerase II complex component"	12.168	6.176	8.689	7.648	14.778	17.776	10.169	11.206	5.855	20.96	24.694	26.734	20.66	14.256	9.339	15.87	11.545
ctrl	chymotrypsin-like	991.643	2899.884	1425.948	2449.718	407.744	399.724	231.888	216.161	676.271	63.273	152.188	1016.841	423.102	437.57	414.328	366.821	2808.623
ctsa	cathepsin A	21.334	17.645	12.945	19.716	25.185	36.513	45.607	42.225	26.52	32.518	57.985	51.736	30.779	31.027	30.685	14.051	20.166
ctsba	cathepsin Ba	1.264	53.963	34.403	1.87	154.231	212.674	245.447	192.45	175.31	254.463	529.364	310.226	171.602	146.583	160.839	2.149	194.117
ctsbb	cathepsin Bb	0.158	0.735	13.123	0	0.416	0	0.154	27.771	0.689	0.196	0	0.192	0.211	1.342	1.186	1.984	4.618
ctsc	cathepsin C	38.085	19.262	12.059	27.704	28.723	30.748	55.93	67.723	26.348	34.477	81.764	55.775	20.027	50.315	61.075	15.87	31.404
ctsd	cathepsin D	21.65	11.91	17.733	0.17	0.208	0.961	1.079	1.137	0	0.979	2.561	0.577	0.211	17.61	31.278	12.729	18.627
ctsf	cathepsin F	32.554	55.433	33.162	52.859	88.459	45.161	101.846	50.67	57.174	26.641	62.558	56.737	29.092	102.139	45.065	53.395	54.033
ctsh	cathepsin H	14.697	13.969	9.044	15.637	9.366	15.694	19.414	23.386	17.565	7.052	23.596	12.501	6.535	23.312	15.565	3.306	17.395
ctsk	cathepsin K	0.948	2.206	1.419	2.21	5.828	18.897	30.97	3.898	13.432	12.537	66.582	42.312	9.697	19.79	5.93	1.984	3.387
ctsl.1	cathepsin L.1	1.106	2.206	77.318	8.328	0	1.281	1.541	247.018	3.789	5.681	5.122	3.27	6.535	0.671	10.673	1.157	5.542
ctsla	cathepsin La	31.764	148.214	115.8	130.364	92.622	1352.753	130.35	117.744	109.354	2595.959	775.022	610.066	2869.591	176.94	160.395	90.92	127.924
ctso	cathepsin O	0	3.823	3.369	4.929	7.701	0.16	8.782	4.872	8.955	8.815	3.11	1.923	6.746	4.361	4.151	0.496	2.771
ctss2.1	"cathepsin S, ortholog2, tandem duplicate 1"	3.793	1.47	0.355	6.969	2.081	13.933	8.474	4.547	4.305	9.403	31.645	19.618	1.687	16.268	5.337	0.992	4.464
ctss2.2	"cathepsin S, ortholog 2, tandem duplicate 2"	14.381	5.882	0.887	7.988	11.031	5.605	41.909	19.651	16.016	3.134	36.584	22.695	4.427	19.455	20.161	3.471	6.004
ctsz	cathepsin Z	27.023	19.262	29.792	41.132	36.424	31.549	82.74	57.979	81.111	30.167	85.788	59.237	25.508	45.115	46.102	20.333	37.253
cttn	cortactin	49.464	23.085	32.452	16.997	31.221	64.058	30.353	26.31	15.499	66.407	76.46	79.432	87.277	45.786	20.309	32.566	40.64
ctu2	cytosolic thiouridylase subunit 2 homolog (S. pombe)	0.948	1.47	0.532	2.38	1.041	1.922	0.462	0	2.583	6.66	12.987	4.808	5.27	3.69	2.224	2.645	4.464
CU062501.1		0.948	2.794	0.887	1.53	3.33	5.605	4.006	6.334	1.894	4.897	4.573	4.616	4.216	6.205	2.668	4.463	3.848
CU207221.1		6.637	1.176	1.064	3.739	3.122	3.043	4.468	5.197	3.1	6.073	9.878	5.001	5.903	3.522	6.523	1.157	3.541
CU302253.1	cadherin related family member 2 [Source:NCBI gene;Acc:100536704]	0.79	22.791	1.419	0	0	0.801	0.77	4.547	106.426	3.722	1.829	0	1.476	0.168	1.927	3.306	118.533
CU459094.2	uncharacterized LOC100331538 [Source:NCBI gene;Acc:100331538]	6.005	2.5	0.709	6.289	2.914	7.527	4.931	4.71	2.928	3.33	2.195	3.847	0.843	5.199	5.188	1.488	4.464
CU462878.1	keratinocyte associated protein 3 [Source:NCBI gene;Acc:100538219]	2.212	3.823	1.064	4.759	1.457	3.523	2.465	2.111	3.272	4.31	6.402	2.693	2.741	1.677	4.002	2.48	10.006
CU467861.1	growth arrest specific 5 [Source:NCBI gene;Acc:101883732]	1.738	3.235	3.547	1.53	18.108	5.125	1.387	3.411	2.239	2.742	0.915	2.885	3.795	3.019	4.151	3.967	1.078
CU467961.1	microtubule associated serine/threonine kinase family member 4 [Source:NCBI gene;Acc:100149322]	12.326	9.999	13.3	36.203	56.406	26.744	27.272	28.908	13.949	22.332	19.389	25.58	18.13	12.579	18.53	54.883	54.187
CU469362.1		11.062	4.117	7.98	8.838	9.991	18.417	15.87	7.308	11.538	21.548	12.438	21.156	19.395	7.547	6.671	8.927	5.542
CU469568.2		2.212	0	0.887	1.87	2.706	0.48	5.239	3.411	2.411	15.671	1.28	0.769	8.222	1.174	0.296	1.322	0
CU469577.1		33.819	5.882	12.591	5.779	5.62	41.158	5.239	22.25	5.166	53.087	20.121	16.156	48.065	42.6	3.409	5.125	4.618
CU499330.1		4.899	13.969	3.015	1.19	9.991	5.925	4.314	8.77	8.955	1.371	3.841	2.885	2.108	2.348	34.243	4.133	7.081
CU571074.1		14.381	9.41	9.221	3.739	17.276	12.491	6.471	9.907	5.166	11.558	11.707	14.617	14.757	17.778	22.384	8.1	12.007
CU571318.1		3.793	6.47	6.207	0.85	5.828	8.167	8.012	6.009	3.272	10.382	12.804	14.04	13.281	6.038	4.744	3.471	4.926
CU633745.1		28.604	19.262	19.329	12.747	30.596	28.986	36.208	19.813	9.816	39.374	50.302	40.197	40.687	50.147	22.532	29.921	43.719
CU633775.1		3.161	2.206	2.66	4.249	10.615	1.762	4.622	1.786	3.961	4.701	4.39	6.539	1.687	5.199	4.892	12.233	6.927
CU639469.1	"transforming, acidic coiled-coil containing protein 2 [Source:NCBI gene;Acc:569976]"	1.264	1.617	0.709	1.87	3.955	4.484	3.39	1.949	6.027	8.815	5.488	5.193	10.119	0	4.595	2.645	4.926
CU655842.1	chloride channel CLIC-like 1 [Source:NCBI gene;Acc:100332460]	4.425	2.353	2.128	3.739	7.077	2.722	2.003	3.248	3.789	3.33	6.036	4.424	1.687	5.535	2.817	4.629	4.618
CU660013.4		63.212	47.199	56.392	37.053	69.31	132.601	72.417	85.75	35.992	125.371	87.252	114.82	159.797	102.139	51.291	47.94	65.886
CU681842.1		1.264	6.47	8.157	3.569	6.66	4.804	6.471	3.248	6.888	1.175	3.293	0.769	0.843	2.516	11.414	12.068	11.392
CU693379.1	"crystallin beta-gamma domain containing 1, like [Source:NCBI gene;Acc:569677]"	1.58	5.146	2.305	9.008	18.941	5.765	14.946	6.171	17.565	0.979	2.561	2.885	2.53	2.683	8.45	22.482	12.315
CU694197.1		20.702	12.057	13.655	20.226	16.859	33.631	16.949	21.762	23.421	53.87	53.778	40.966	43.217	26.834	25.349	7.935	15.856
CU694532.1		0	3.088	2.128	1.36	2.081	7.847	0.154	0.162	0.517	2.742	1.646	0.192	2.319	0.503	1.482	6.778	0.154
CU855685.1		1.106	4.117	8.335	9.518	3.538	11.05	4.776	1.624	6.372	9.403	15.365	14.425	6.957	13.082	4.151	3.141	2.617
CU856344.1	si: zfos-932h1.3 [Source:NCBI gene;Acc:100329491]	94.028	46.611	96.47	94.501	112.187	103.775	22.958	18.839	65.612	52.303	86.52	70.2	91.282	115.891	52.477	83.646	72.505
CU856516.1	abhydrolase domain containing 5a [Source:NCBI gene;Acc:566493]	3.951	4.852	4.611	6.289	5.62	12.171	4.314	2.761	3.444	13.712	4.39	5.578	12.438	3.354	3.706	1.322	6.619
CU856520.1		2.845	3.97	0.532	1.36	3.746	2.562	3.082	2.274	5.511	1.763	3.658	3.462	1.054	4.864	4.151	3.141	7.697
CU856539.2	myosin-IIIb [Source:NCBI gene;Acc:556989]	9.482	6.029	5.497	5.439	7.909	3.043	9.399	14.454	9.988	27.033	13.902	10.193	24.033	6.373	12.007	7.935	11.084
CU914144.1		14.855	15.439	14.719	8.668	13.113	4.004	9.707	12.83	6.027	14.496	14.085	9.039	16.022	13.92	7.115	29.425	12.777
CU929070.1	si:zfos-1451h6.1 [Source:NCBI gene;Acc:100537139]	0.474	10.293	0	5.099	3.746	1.281	1.387	0.974	3.789	3.918	12.255	6.539	2.741	4.025	2.52	8.1	3.848
CU929150.1	uncharacterized LOC100004199 [Source:NCBI gene;Acc:100004199]	2.212	7.94	1.596	17.167	0.208	28.666	11.556	12.992	3.272	0	2.561	1.154	0	0.503	19.716	4.298	0.462
CU929230.1	transcription elongation regulator 1b (CA150) [Source:NCBI gene;Acc:797473]	9.008	4.558	3.724	7.139	12.905	14.733	13.097	12.018	9.988	18.61	18.292	21.733	19.816	12.746	8.894	8.1	15.702
CU929391.2	ZINC FINGER	1.106	1.029	1.241	0.17	2.914	3.844	2.003	2.111	1.894	5.877	2.927	3.462	6.324	3.187	1.631	2.48	4.926
CU972454.4		1.738	0.735	0.709	1.36	3.33	0.961	4.006	2.923	1.205	0.392	0.915	1.731	0	2.348	0.296	0.165	1.693
CU984579.1	leucine-rich repeat neuronal protein 4-like [Source:NCBI gene;Acc:564748]	0.158	1.029	0.177	0.85	0.833	6.086	0.462	0	0.861	54.262	13.536	13.655	48.698	0.503	0.593	0.165	0.616
CU984600.2	si:dkeyp-118h9.7 [Source:NCBI gene;Acc:555303]	6.163	9.41	3.901	6.799	44.334	5.605	11.248	6.009	8.783	16.063	46.278	45.39	12.86	5.367	8.153	6.447	164.407
cuedc1b	CUE domain containing 1b	5.215	4.852	2.483	8.838	3.746	5.285	2.927	5.359	2.583	8.619	5.67	9.424	7.378	2.683	6.374	4.959	4.618
cul1b	cullin 1b	7.269	6.323	7.271	9.348	13.529	21.78	12.634	11.368	11.538	24.486	27.803	22.695	18.973	20.461	9.636	12.564	13.855
cul2	cullin 2	10.272	9.116	10.64	5.439	11.448	16.015	10.477	15.104	6.888	24.486	34.206	25.58	31.833	16.436	9.043	5.951	9.236
cul3a	cullin 3a	14.697	9.557	16.315	19.206	28.515	46.763	24.807	26.147	21.01	48.973	78.838	60.007	57.341	37.904	15.12	31.078	35.098
cul3b	cullin 3b	12.01	8.087	10.108	8.838	18.108	19.378	16.64	15.591	10.849	30.559	26.157	21.156	28.671	13.92	13.934	12.233	23.861
cul4a	cullin 4A	6.795	12.204	10.64	7.309	15.819	17.776	14.329	8.932	15.671	13.908	18.109	20.964	17.076	28.008	8.746	35.211	15.856
cul4b	cullin 4B	24.653	30.29	15.783	22.605	33.302	39.236	43.604	24.198	25.832	38.395	39.693	47.697	46.59	20.629	40.914	36.203	69.427
cux1a	cut-like homeobox 1a	4.741	3.823	4.256	4.589	8.117	7.527	7.55	7.958	5.855	7.64	8.963	10.001	7.168	4.696	13.193	9.092	10.006
cux1b	cut-like homeobox 1b	2.687	4.558	3.724	3.569	5.62	15.694	4.776	7.146	3.616	8.032	7.317	12.309	5.692	5.702	3.706	3.471	8.313
cwc22	CWC22 spliceosome associated protein homolog	7.902	6.911	4.965	4.079	8.326	10.249	7.396	9.095	4.822	10.774	15.548	12.694	11.384	7.883	7.264	7.274	7.235
cwc25	CWC25 spliceosome associated protein homolog	8.376	12.645	11.704	12.747	26.85	24.022	15.408	11.368	14.638	28.404	37.864	30.196	26.352	14.927	16.899	14.382	27.247
cwc27	CWC27 spliceosome associated cyclophilin	9.798	5.734	7.803	10.708	9.991	13.132	7.088	9.744	3.272	14.104	15.548	16.925	15.811	10.902	8.45	6.778	10.16
cwf19l1	CWF19 like cell cycle control factor 1	6.479	6.323	3.724	6.119	9.574	8.167	6.471	6.983	7.061	10.578	9.695	12.309	10.33	10.063	8.005	5.125	12.469
cwf19l2	CWF19 like cell cycle control factor 2	5.373	3.235	3.547	4.249	15.402	12.491	6.934	8.932	3.789	16.063	14.45	13.078	17.708	11.74	4.151	9.423	12.161
cx28.9	connexin 28.9	51.676	46.905	32.807	40.962	34.551	81.514	41.755	32.156	41.158	48.189	104.629	71.162	44.06	50.482	48.919	29.26	24.168
cx32.2	connexin 32.2	14.223	3.235	2.483	3.909	2.29	4.965	7.242	12.992	10.677	12.145	30.181	20.771	4.216	24.654	12.897	3.141	8.005
cx32.3	connexin 32.3	78.541	45.141	37.063	32.294	33.718	120.59	46.994	42.875	63.374	43.292	140.115	102.896	29.303	88.386	28.017	27.276	16.779
cx43	connexin 43	2.054	0.882	1.596	0.85	6.244	6.886	2.927	4.547	3.961	4.897	9.695	5.77	3.162	5.031	3.409	4.794	4.464
cx44.2	connexin 44.2	0	0	0	0	0	0	0.462	0.162	0	6.464	0	0	8.222	0	0	0	0
cxcl11.1	"chemokine (C-X-C motif) ligand 11, duplicate 1"	1.106	0.882	0.532	2.38	0.416	0.32	1.695	1.786	6.2	0	1.28	1.154	0	2.18	0.445	0.331	0.154
cxcl18b	chemokine (C-X-C motif) ligand 18b	9.008	13.822	11.704	31.614	17.484	20.018	19.106	24.686	23.593	99.317	154.565	108.666	94.234	95.43	10.228	3.802	23.399
cxcl20	chemokine (C-X-C motif) ligand 20	51.676	62.785	38.836	74.445	74.097	74.468	73.495	49.209	80.595	15.475	22.865	20.579	12.438	53.166	39.728	55.213	53.725
cxcl8a	chemokine (C-X-C motif) ligand 8a	0.948	0	0	0.68	0	6.086	3.39	3.898	4.133	10.578	5.122	4.039	6.324	3.019	0.593	0	0
cxcl8b.1	"chemokine (C-X-C motif) ligand 8b, duplicate 1"	0.79	2.941	0.887	0.51	1.457	4.164	1.849	5.522	5.339	1.175	0.915	2.5	1.054	0.503	0.296	0	2.001
cxcl8b.3	"chemokine (C-X-C motif) ligand 8b, duplicate 3"	3.477	5.734	1.419	2.38	5.203	2.722	13.713	25.66	16.188	0.784	9.695	9.039	1.265	5.199	5.188	0.827	11.699
cxcr4b	"chemokine (C-X-C motif), receptor 4b"	15.329	5.44	2.66	15.467	8.326	7.847	20.492	16.728	4.822	2.742	3.658	1.731	2.951	12.076	24.904	10.414	9.236
cxxc1a	CXXC finger protein 1a	9.798	9.557	5.143	5.779	8.117	16.815	14.946	12.18	6.888	21.548	25.243	25.772	17.076	12.076	11.563	15.704	10.314
cxxc5a	CXXC finger protein 5a	2.687	1.911	2.483	5.949	11.656	10.409	7.858	10.232	7.061	8.815	9.146	4.808	11.595	5.367	3.854	1.653	17.395
cxxc5b	CXXC finger protein 5b	7.269	9.116	10.817	7.309	7.701	18.897	8.628	7.795	8.783	4.506	6.402	7.116	3.584	9.727	13.045	9.919	19.704
cyb5a	cytochrome b5 type A (microsomal)	75.855	71.608	89.554	101.47	67.853	64.219	53.773	55.38	117.103	19.981	47.742	37.504	21.081	88.889	105.991	78.026	69.581
cyb5b	cytochrome b5 type B	48.357	3.382	21.457	11.728	8.326	36.033	9.399	23.711	3.272	78.944	42.803	33.85	71.044	31.195	6.078	3.637	6.158
cyb5r2	cytochrome b5 reductase 2	32.08	4.411	25.182	7.988	1.249	20.819	7.088	7.146	9.816	0.784	1.098	0.577	0.843	17.778	4.595	10.414	15.856
cyb5r3	cytochrome b5 reductase 3	8.534	6.617	7.448	12.577	4.371	11.05	6.317	8.607	9.299	1.959	13.17	9.039	3.162	9.224	8.598	3.637	7.697
cyba	"cytochrome b-245, alpha polypeptide"	6.953	0.735	2.483	4.249	3.33	11.21	4.931	8.932	5.511	11.558	11.89	8.655	14.124	9.895	2.075	1.488	3.387
cybb	"cytochrome b-245, beta polypeptide (chronic granulomatous disease)"	4.109	1.764	0.887	1.53	1.457	5.765	3.852	8.607	2.411	9.011	6.402	3.077	6.957	14.088	0.593	0.331	1.539
cyc1	cytochrome c-1	180.155	83.665	141.336	101.81	157.977	167.833	157.006	138.532	110.387	217.636	332.179	322.727	245.808	178.114	82.273	100.673	105.602
cycsb	"cytochrome c, somatic b"	421.626	79.989	107.82	71.726	62.233	210.592	60.09	197.972	39.264	214.697	316.265	251.181	227.468	221.552	20.605	84.638	32.635
cyfip1	cytoplasmic FMR1 interacting protein 1	17.699	13.675	10.463	14.617	23.312	29.787	28.042	16.078	11.021	32.126	47.193	41.351	21.925	35.388	26.387	19.176	23.861
cygb1	cytoglobin 1	46.935	30.143	21.457	34.673	64.731	86.159	66.1	43.687	54.935	6.66	24.694	20.964	4.849	50.147	31.723	111.418	53.109
cyhr1	cysteine/histidine-rich 1	4.267	9.41	8.335	21.246	18.316	13.773	14.792	14.616	10.849	11.949	10.426	14.809	15.811	5.702	12.452	12.068	23.707
cylda	"cylindromatosis (turban tumor syndrome), a"	2.212	4.117	1.241	7.648	6.452	10.089	9.399	7.633	7.749	11.362	10.609	12.309	12.016	9.392	5.633	12.398	11.545
cyldl	"cylindromatosis (turban tumor syndrome), like"	2.054	2.794	3.369	4.249	4.163	3.523	6.625	3.735	4.477	3.722	10.426	3.847	6.746	4.864	5.337	1.653	6.619
cyp17a1	"cytochrome P450, family 17, subfamily A, polypeptide 1"	0.316	0	0	0.51	0	0.48	0	0.325	0	0.392	0.183	0	0	0.168	0.445	0	0
cyp1a	"cytochrome P450, family 1, subfamily A"	93.554	200.707	152.508	137.502	194.61	162.548	151.613	110.923	220.946	5.093	96.763	88.279	3.795	151.447	310.709	183.163	168.564
cyp1d1	"cytochrome P450, family 1, subfamily D, polypeptide 1"	0.948	28.084	6.916	23.965	12.072	2.562	26.193	27.609	9.816	2.351	20.853	23.272	0.422	6.373	16.01	29.756	29.402
cyp20a1	"cytochrome P450, family 20, subfamily A, polypeptide 1"	26.865	17.498	19.507	20.736	18.524	60.055	22.804	27.284	24.282	53.283	50.302	48.082	68.093	27.505	24.459	9.423	17.087
cyp24a1	"cytochrome P450, family 24, subfamily A, polypeptide 1"	0.316	29.261	3.369	1.19	5.62	39.716	1.695	0.325	1.722	23.311	10.975	3.462	13.492	0	2.224	112.41	0.308
cyp26b1	"cytochrome P450, family 26, subfamily b, polypeptide 1"	8.85	2.941	0.532	4.589	2.498	5.765	5.239	4.872	6.027	1.175	3.11	3.654	2.53	3.187	4.002	0.661	5.85
cyp27a7	"cytochrome P450, family 27, subfamily A, polypeptide 7"	3.003	26.173	9.399	9.348	10.407	7.847	22.187	10.069	9.816	2.938	4.573	5.385	2.108	5.031	27.128	9.919	22.013
cyp27b1	"cytochrome P450, family 27, subfamily B, polypeptide 1"	3.161	5.293	55.86	5.609	11.239	14.413	2.157	31.994	28.931	1.175	5.853	7.885	0	40.755	10.377	23.97	34.79
cyp2aa1	"cytochrome P450, family 2, subfamily AA, polypeptide 1"	0	4.117	0.532	6.629	5.203	10.57	2.773	0.65	7.405	13.517	11.524	14.617	12.649	3.857	9.784	0.496	10.468
cyp2aa12	"cytochrome P450, family 2, subfamily AA, polypeptide 12"	29.394	23.967	45.398	31.954	25.809	25.303	16.795	20.463	37.714	6.66	18.292	16.733	8.854	19.455	41.803	14.713	26.785
cyp2aa2	"y cytochrome P450, family 2, subfamily AA, polypeptide 2"	9.008	10.587	7.98	7.818	6.869	3.363	20.801	18.352	8.611	1.763	1.829	1.346	2.53	13.082	8.301	12.233	8.467
cyp2aa4	"cytochrome P450, family 2, subfamily AA, polypeptide 4"	6.795	2.794	9.399	0.51	0.208	0	59.32	70.809	0.344	18.022	4.39	2.693	21.081	19.79	0.445	15.208	2.309
cyp2aa6	"cytochrome P450, family 2, subfamily AA, polypeptide 6"	0.79	3.529	12.059	18.526	15.819	55.571	1.387	1.462	31.17	17.826	36.949	31.157	18.973	19.287	21.643	1.653	9.39
cyp2ad2	"cytochrome P450, family 2, subfamily AD, polypeptide 2"	168.935	212.764	217.235	239.312	232.491	116.106	150.226	167.927	171.35	1.763	25.426	24.233	6.114	126.625	268.313	153.076	171.796
cyp2ad3	"cytochrome P450, family 2, subfamily AD, polypeptide 3"	5.531	13.233	7.448	14.957	17.067	16.175	24.036	20.788	22.215	3.918	12.987	12.117	1.687	11.908	18.826	15.704	21.244
cyp2ad6	"cytochrome P450, family 2, subfamily AD, polypeptide 6"	2.054	2.794	3.369	4.929	7.077	2.242	4.006	4.06	3.616	0	0.183	0	0.211	4.193	2.075	13.39	5.542
cyp2k18	"cytochrome P450, family 2, subfamily K, polypeptide 18"	1.106	3.823	2.837	14.957	14.362	4.324	17.257	11.044	11.021	65.232	13.902	9.616	72.941	2.683	29.796	11.902	62.038
cyp2k19	"cytochrome P450, family 2, subfamily k, polypeptide 19"	68.585	63.962	65.791	86.853	53.7	58.613	19.722	25.498	48.908	66.211	53.046	33.273	60.082	128.47	33.799	50.75	67.271
cyp2k22	"cytochrome P450, family 2, subfamily K, polypeptide 22"	400.766	229.526	196.664	368.656	360.288	9.769	213.244	151.686	65.612	26.25	60.546	53.467	19.816	50.482	174.181	161.011	108.065
cyp2n13	"cytochrome P450, family 2, subfamily N, polypeptide 13"	9.956	45.435	17.201	93.991	59.528	11.531	66.254	57.004	69.918	3.134	5.488	5.962	0.422	4.696	143.644	70.256	70.196
cyp2p10	"cytochrome P450, family 2, subfamily P, polypeptide 10"	7.902	7.94	11.704	13.427	8.534	15.214	5.701	6.171	7.233	12.145	21.218	11.54	25.508	13.753	5.485	7.604	4.464
cyp2p6	"cytochrome P450, family 2, subfamily P, polypeptide 6"	10.746	32.937	25.359	49.12	50.37	24.662	55.622	57.167	78.872	21.156	55.058	59.237	21.081	10.398	94.28	45.956	47.259
cyp2p7	"cytochrome P450, family 2, subfamily P, polypeptide 7"	12.484	24.702	14.896	13.427	15.194	18.417	2.311	2.761	7.922	0.784	1.28	0.385	0.422	17.778	1.779	20.002	19.55
cyp2p9	"cytochrome P450, family 2, subfamily P, polypeptide 9"	35.715	28.672	25.714	65.777	59.736	36.353	96.145	93.545	113.487	58.376	145.785	124.821	53.547	19.455	119.036	50.585	69.427
cyp2r1	"cytochrome P450, family 2, subfamily R, polypeptide 1"	35.083	2.794	16.847	27.025	10.615	8.167	2.003	9.095	32.892	4.506	63.655	50.582	5.06	42.767	6.671	2.81	13.085
cyp2u1	"cytochrome P450, family 2, subfamily U, polypeptide 1"	28.604	35.436	23.231	46.911	39.13	12.972	29.891	17.053	39.092	9.403	14.45	13.463	5.692	22.306	46.844	32.07	31.558
cyp2v1	"cytochrome P450, family 2, subfamily V, polypeptide 1"	3.635	5.882	3.724	9.518	10.199	12.652	6.471	2.923	1.722	2.742	4.573	2.308	3.795	6.205	3.261	5.29	9.698
cyp2x12	"cytochrome P450, family 2, subfamily X, polypeptide 12"	0	8.381	1.596	0	3.122	0	2.003	0.65	2.411	0	0.183	0.192	0	0.671	11.414	0.496	2.155
cyp2x7	"cytochrome P450, family 2, subfamily X, polypeptide 7"	4.899	2.794	26.6	13.937	5.828	31.228	6.779	13.155	5.339	2.351	4.024	3.847	1.476	19.79	3.558	7.439	3.387
cyp2x8	"cytochrome P450, family 2, subfamily X, polypeptide 8"	0	0	0	1.19	0	0.16	2.773	2.111	0	0	0	0	0	0	5.633	0.496	8.005
cyp2y3	"cytochrome P450, family 2, subfamily Y, polypeptide 3"	152.974	177.181	242.417	237.272	252.472	79.593	113.864	134.959	178.238	74.831	251.512	241.372	53.547	94.256	269.202	134.727	147.474
cyp39a1	"cytochrome P450, family 39, subfamily A, polypeptide 1"	10.43	16.027	18.088	14.957	6.244	0.32	3.236	18.677	0	0	0.183	0	0.211	5.702	1.334	12.564	27.555
cyp3a65	"cytochrome P450, family 3, subfamily A, polypeptide 65"	40.456	35.73	17.201	96.201	304.299	60.055	117.562	59.928	219.052	45.643	198.466	213.677	16.443	46.793	349.548	122.659	496.454
cyp3c1	"cytochrome P450, family 3, subfamily c, polypeptide 1"	142.544	96.751	77.673	137.502	67.437	428.07	280.268	274.465	130.88	609.224	531.01	378.887	597.234	393.964	183.075	52.899	187.806
cyp3c3	"cytochrome P450, family 3, subfamily c, polypeptide 3"	9.166	5.44	4.788	4.079	7.909	88.561	0.154	0.325	17.393	207.254	111.397	104.627	204.489	66.415	1.779	5.125	6.158
cyp3c4	"cytochrome P450, family 3, subfamily C, polypeptide 4"	1.738	1.029	2.483	1.53	1.665	9.609	0.462	0.812	5.339	8.815	11.341	14.04	7.168	3.69	0.741	1.322	3.079
cyp46a1.1	"cytochrome P450, family 46, subfamily A, polypeptide 1, tandem duplicate 1"	0.79	7.205	0.177	2.38	0.208	0.48	0.462	0.812	7.061	0.392	2.012	1.923	1.054	0	0.296	1.157	14.008
cyp46a1.2	"cytochrome P450, family 46, subfamily A, polypeptide 1, tandem duplicate 2"	4.109	8.381	11.349	1.36	31.221	7.046	2.619	1.624	3.616	20.177	5.67	5.001	17.708	5.031	16.455	1.818	3.541
cyp46a1.3	"cytochrome P450, family 46, subfamily A, polypeptide 1, tandem duplicate 3"	8.376	12.351	27.487	5.949	49.953	12.331	12.48	4.71	3.789	4.897	9.146	8.27	6.957	9.56	14.231	7.274	11.392
cyp46a1.4	"cytochrome P450, family 46, subfamily A, polypeptide 1, tandem duplicate 4"	24.811	23.232	39.546	10.198	13.737	42.919	7.088	11.368	33.925	27.033	9.695	10.193	30.568	25.828	17.789	12.068	8.313
cyp4t8	"cytochrome P450, family 4, subfamily T, polypeptide 8"	4.741	19.85	10.108	15.127	0.208	14.733	8.32	0	0.172	0	5.305	3.077	0	12.076	14.972	19.176	12.315
cyp51	"cytochrome P450, family 51"	17.225	2.794	48.944	4.419	2.29	78.472	2.003	47.747	7.233	1.959	4.939	5.193	2.951	134.34	0.741	3.306	52.801
cyp7a1	"cytochrome P450, family 7, subfamily A, polypeptide 1"	0.474	3.529	1.773	2.21	4.163	5.925	0.462	1.786	52.008	1.175	0	0	0	0.335	16.306	1.157	69.888
cyp8b1	"cytochrome P450, family 8, subfamily B, polypeptide 1"	39.666	36.612	29.792	40.282	23.728	33.951	35.746	25.985	58.379	28.796	50.851	37.696	17.287	21.3	36.319	23.639	54.187
cyth1a	cytohesin 1a	13.907	6.764	7.093	9.178	15.819	24.662	16.332	13.642	9.988	25.858	27.072	22.502	30.146	17.61	13.045	8.265	15.086
cyth1b	cytohesin 1b	3.003	2.941	1.419	3.399	3.538	2.722	5.085	3.735	3.961	5.093	5.853	4.231	2.951	3.69	3.409	2.48	3.387
CYTH2	si:dkey-283b15.4 [Source:ZFIN;Acc:ZDB-GENE-100921-55]	0.948	6.176	2.837	8.838	17.9	10.57	22.187	5.359	8.783	7.248	17.194	19.618	8.011	7.212	12.749	10.249	13.547
cyth4b	cytohesin 4b	0.948	1.47	0.887	1.87	2.29	1.601	1.695	2.761	2.239	0.979	3.11	1.539	1.897	8.05	0.889	1.322	3.695
CZQB01141835.1	zinc finger protein 883-like [Source:NCBI gene;Acc:110439853]	15.171	8.381	8.335	9.518	4.787	9.769	11.248	9.42	8.955	7.836	18.841	8.847	11.595	15.43	8.005	15.87	16.933
daam1a	dishevelled associated activator of morphogenesis 1a	30.974	30.584	24.65	36.033	37.465	42.118	38.828	23.549	27.037	32.714	59.265	54.429	33.519	26.667	39.432	43.146	37.869
daam1b	dishevelled associated activator of morphogenesis 1b	14.539	11.91	12.413	10.878	28.099	94.486	19.722	13.317	16.877	48.385	74.082	78.662	44.482	39.413	18.085	27.441	22.475
dab2	DAB adaptor protein 2	1.58	2.059	1.064	0.34	4.787	11.21	2.773	8.607	3.444	2.155	5.488	3.27	0.422	1.174	2.668	0.331	0.462
dab2ipa	DAB2 interacting protein a	0.79	1.617	1.064	1.53	2.498	9.929	1.541	3.573	2.067	4.506	2.012	2.885	5.903	5.535	1.482	2.976	3.695
dab2ipb	DAB2 interacting protein b	3.793	2.794	3.369	3.229	8.742	3.523	11.864	1.949	2.411	4.506	3.841	11.347	4.216	2.516	6.523	1.157	6.004
dachd	dachshund d	5.057	2.206	1.064	4.079	4.579	6.886	6.317	4.547	3.616	3.722	2.195	2.308	5.481	3.019	5.337	3.471	4.464
dad1	defender against cell death 1	78.225	24.114	58.343	45.041	25.601	103.935	47.61	61.389	32.031	200.397	210.355	191.944	239.273	68.931	47.288	15.043	34.328
dag1	dystroglycan 1	7.269	9.557	4.611	8.838	9.574	32.029	12.172	13.155	12.227	21.156	34.571	29.811	21.292	10.063	10.228	11.406	25.708
dalrd3	DALR anticodon binding domain containing 3	6.479	11.028	7.093	10.708	12.488	7.207	5.855	6.821	9.472	4.897	10.792	11.155	3.584	6.038	11.859	4.794	9.544
dao.3	"D-amino-acid oxidase, tandem duplicate 3"	6.163	46.17	33.871	9.008	0.416	0.801	2.311	0.65	10.16	0	0	0	0	9.057	3.113	27.607	3.233
dap1b	death associated protein 1b	2.212	19.703	1.419	4.589	8.742	4.484	36.671	20.95	41.503	2.351	17.56	19.041	2.951	7.715	58.258	15.374	52.339
dap3	death associated protein 3	11.694	2.5	12.236	3.399	8.326	9.128	7.396	11.044	4.822	13.908	25.791	18.079	12.438	13.417	6.523	4.629	3.541
dapk1	death-associated protein kinase 1	0.948	0.882	1.419	0.34	3.955	3.683	2.619	2.274	2.928	1.567	5.67	6.155	3.584	1.845	2.817	1.653	1.539
dapk3	death-associated protein kinase 3	3.003	3.529	3.015	1.53	3.746	18.096	4.931	6.009	3.444	23.703	29.084	19.81	17.287	7.883	8.301	1.818	4.002
dars	aspartyl-tRNA synthetase [Source:ZFIN;Acc:ZDB-GENE-061110-135]	20.86	21.173	13.655	20.396	49.121	36.994	26.501	27.446	27.554	62.098	124.018	113.666	74.628	23.648	28.61	16.696	48.029
daxx	death-domain associated protein	3.003	2.647	2.305	5.609	10.823	11.531	11.094	8.932	4.994	19.589	11.524	10.77	11.595	6.541	4.447	6.447	8.775
dazap2	DAZ associated protein 2	31.764	39.553	28.196	52.859	91.581	68.222	54.081	38.003	41.503	139.279	117.433	130.976	128.175	48.973	56.627	41.327	79.741
dazl	deleted in azoospermia-like	0	0.882	0.355	1.02	0.416	1.281	0	0.162	0.172	0.196	0.183	2.308	0.422	0	0.296	0	0
dbi	"diazepam binding inhibitor (GABA receptor modulator, acyl-CoA binding protein)"	693.597	248.2	820.173	610.857	211.261	893.454	336.044	594.89	340.46	379.051	837.763	544.482	427.951	890.904	155.948	133.239	152.246
dbn1	drebrin 1	11.22	5.587	6.384	14.107	10.823	14.573	16.795	11.206	15.155	6.464	13.17	11.347	6.535	13.082	15.269	9.257	9.082
dbnlb	drebrin-like b	33.028	8.087	7.093	17.676	35.175	24.662	29.891	30.207	27.209	43.488	57.985	59.237	39.211	9.224	30.834	16.2	40.948
dbpa	D site albumin promoter binding protein a	10.588	8.087	4.433	19.376	18.524	11.21	10.94	4.547	12.227	3.918	3.11	4.616	4.638	26.164	2.817	18.515	5.234
dcaf12	DDB1 and CUL4 associated factor 12	16.751	7.499	9.044	12.577	22.687	11.21	11.402	10.556	15.327	14.496	12.073	13.848	10.33	15.933	15.417	12.564	17.395
dcaf13	ddb1 and cul4 associated factor 13	7.427	4.999	3.724	2.04	5.62	11.851	5.701	3.735	4.65	14.3	23.962	18.656	7.589	10.398	4.002	3.471	4.926
dcaf5	ddb1 and cul4 associated factor 5	5.689	6.029	6.207	7.139	10.823	7.207	11.71	4.06	7.061	10.382	10.975	12.886	9.487	6.038	8.894	4.133	9.698
dcaf6	ddb1 and cul4 associated factor 6	1.896	1.764	2.305	5.439	9.574	6.566	8.32	4.547	3.444	4.897	4.939	8.27	5.27	1.342	6.819	3.967	10.16
dcaf7	ddb1 and cul4 associated factor 7	28.129	18.968	17.911	11.898	34.551	30.268	23.42	14.941	24.798	33.889	23.962	27.118	32.465	38.91	19.419	32.566	41.102
dcbld1	"discoidin, CUB and LCCL domain containing 1"	4.109	4.411	5.497	5.779	10.407	14.573	10.169	9.582	6.888	7.836	15.731	15.771	9.487	8.218	7.115	6.447	12.931
dcbld2	"discoidin, CUB and LCCL domain containing 2"	0.158	0.441	0.355	1.02	1.665	3.043	1.541	1.624	1.55	5.485	3.11	3.847	3.584	3.187	1.334	2.48	5.08
dck	deoxycytidine kinase	2.212	0.735	1.773	2.21	1.873	4.324	4.622	4.385	2.067	0.588	3.658	2.116	1.265	1.677	5.04	1.488	1.539
dcn	decorin	8.85	2.206	3.547	5.269	3.122	8.488	6.471	4.71	8.266	0.392	1.829	1.539	1.265	8.218	9.339	9.919	6.465
dcp2	decapping mRNA 2	3.003	6.176	8.512	11.218	8.534	10.249	14.946	8.607	7.061	9.403	13.719	10.578	7.168	4.864	13.342	5.621	6.619
dcps	"decapping enzyme, scavenger"	3.477	0.441	1.241	1.19	4.579	4.324	3.544	2.274	2.067	2.155	4.207	5.001	2.741	3.019	1.779	3.306	1.847
dctn1a	dynactin 1a	7.111	6.764	6.739	7.139	18.108	18.737	12.326	17.54	5.855	19.197	27.621	25.003	13.281	18.952	15.417	13.886	18.781
dctn2	dynactin 2 (p50)	5.847	6.176	5.852	6.969	5.828	14.573	9.553	9.907	8.438	12.929	22.316	20.195	9.276	10.398	10.228	1.653	6.773
dctn3	dynactin 3 (p22)	8.692	9.999	3.192	9.518	8.742	15.214	10.631	9.744	10.505	20.96	21.401	19.233	18.13	5.702	9.043	4.298	7.081
dctn4	dynactin 4	6.163	4.558	5.32	5.949	16.443	9.609	8.628	10.232	13.777	10.382	12.621	10.963	9.908	11.405	12.304	20.002	14.932
dctn5	dynactin 5	3.793	0.882	0.532	1.87	2.29	7.367	2.157	1.299	2.583	7.444	18.475	6.155	2.319	4.025	3.113	0.496	2.463
dcun1d1	"DCN1, defective in cullin neddylation 1, domain containing 1 (S. cerevisiae)"	1.58	0.735	1.773	1.53	3.746	5.445	2.773	2.436	1.722	4.897	7.865	4.616	5.903	3.019	3.409	0.992	1.232
dcun1d2b	"DCN1, defective in cullin neddylation 1, domain containing 2b"	9.64	12.792	6.916	12.238	19.773	22.581	27.734	17.215	15.327	34.477	25.974	26.541	39	25.996	20.161	18.515	50.338
dcun1d3	defective in cullin neddylation 1 domain containing 3	1.422	0.735	0	0.85	5.412	4.004	4.314	1.949	3.1	5.877	4.756	5.385	5.692	4.361	1.038	4.959	4.31
dcun1d4	"DCN1, defective in cullin neddylation 1, domain containing 4 (S. cerevisiae)"	4.267	6.764	4.433	6.289	16.443	2.562	4.314	2.598	8.955	1.371	1.28	1.154	0.211	5.535	4.002	13.886	12.007
dcun1d5	"DCN1, defective in cullin neddylation 1, domain containing 5 (S. cerevisiae)"	21.334	11.469	12.413	11.048	8.534	25.783	16.795	15.753	11.71	30.559	36.584	31.734	26.562	20.629	10.525	10.745	24.938
dcxr	dicarbonyl/L-xylulose reductase	18.016	22.203	25.182	18.356	19.981	29.787	34.051	25.335	23.765	6.856	19.206	17.502	12.016	24.486	26.98	43.146	17.241
dda1	DET1 and DDB1 associated 1	12.01	3.823	1.241	0	0	8.488	9.553	8.283	2.411	6.464	0.183	0.385	4.005	11.74	4.744	3.306	7.543
ddah1	dimethylarginine dimethylaminohydrolase 1	40.298	77.048	74.835	65.607	23.312	20.178	83.819	75.194	30.481	11.558	17.011	14.232	10.751	59.036	14.083	98.69	25.708
ddah2	dimethylarginine dimethylaminohydrolase 2	1.264	1.764	1.241	3.229	1.665	4.965	3.082	3.411	2.067	4.897	8.78	8.847	4.638	3.187	6.078	2.81	5.542
ddb1	damage-specific DNA binding protein 1	7.585	8.675	10.463	10.368	14.362	16.335	12.943	13.155	9.988	15.867	14.816	14.04	22.346	15.765	9.339	28.103	21.09
ddc	dopa decarboxylase	20.702	107.632	28.196	28.724	60.36	52.688	9.861	50.67	10.505	4.701	2.378	0	4.849	22.306	30.834	28.103	9.852
ddi2	DNA-damage inducible protein 2	14.539	5.293	3.192	2.719	16.859	21.299	13.405	13.155	8.783	20.569	30.181	25.003	21.081	22.138	7.56	5.621	13.547
ddit3	DNA-damage-inducible transcript 3	8.692	9.116	5.852	16.317	39.338	25.143	27.272	23.549	18.599	31.93	70.606	63.853	24.244	25.828	15.269	20.168	41.256
ddit4	DNA-damage-inducible transcript 4	0.158	0.294	0	1.53	1.041	2.562	2.311	0	0.861	20.373	1.28	0.192	14.546	0.335	6.671	2.645	0.154
ddost	dolichyl-diphosphooligosaccharide--protein glycosyltransferase subunit (non-catalytic)	97.821	28.966	90.795	65.267	45.374	106.017	48.997	83.801	44.258	144.176	201.027	154.44	157.267	90.566	30.241	39.84	36.484
ddr1	discoidin domain receptor tyrosine kinase 1	19.122	17.645	9.576	7.818	13.529	15.054	12.018	9.095	9.472	1.567	5.305	2.885	4.427	8.05	17.047	18.515	22.937
ddrgk1	DDRGK domain containing 1	2.845	0.147	0.177	0.34	2.081	3.844	1.233	1.462	1.205	5.093	0.732	2.308	5.692	1.342	0.296	2.48	2.155
ddx1	DEAD (Asp-Glu-Ala-Asp) box helicase 1	3.635	1.617	3.547	3.739	3.122	5.605	2.619	5.522	2.239	7.444	6.585	7.116	4.849	2.851	2.817	2.48	3.233
ddx10	DEAD (Asp-Glu-Ala-Asp) box polypeptide 10	17.699	12.057	18.62	11.218	13.737	19.698	13.251	13.804	12.744	18.218	24.877	27.311	30.99	27.505	10.97	16.035	17.703
ddx11	DEAD/H (Asp-Glu-Ala-Asp/His) box helicase 11	2.054	9.41	2.66	3.229	1.249	11.851	3.236	2.274	0.517	0.588	1.829	1.539	0	4.528	3.558	2.976	1.385
ddx18	DEAD (Asp-Glu-Ala-Asp) box polypeptide 18	28.604	14.851	13.477	15.977	42.044	43.56	30.816	26.147	10.333	66.995	79.752	86.548	61.347	59.204	17.492	17.357	27.093
ddx19	"DEAD/H (Asp-Glu-Ala-Asp/His) box polypeptide 19 (DBP5 homolog, yeast)"	59.894	15.88	26.6	16.147	24.352	47.403	24.653	32.643	13.777	92.461	72.435	66.738	95.92	39.916	13.342	19.506	18.165
ddx20	DEAD (Asp-Glu-Ala-Asp) box polypeptide 20	1.896	0.588	0.887	4.079	2.29	2.562	2.311	4.06	2.067	7.836	4.756	5.385	3.584	2.18	1.779	1.488	2.309
ddx21	DEAD (Asp-Glu-Ala-Asp) box helicase 21	22.914	66.608	29.083	50.99	132.793	82.475	110.782	64.475	85.589	68.954	92.191	94.049	63.244	70.776	206.645	110.096	303.722
ddx24	DEAD (Asp-Glu-Ala-Asp) box helicase 24	10.43	2.794	6.207	2.719	15.819	17.136	13.713	11.531	4.994	29.971	33.474	40.389	27.617	18.616	8.45	7.108	12.007
ddx27	DEAD (Asp-Glu-Ala-Asp) box polypeptide 27	45.039	17.203	22.344	14.787	27.266	41.638	20.646	21.113	13.605	53.674	41.522	54.814	39.422	44.109	11.118	18.019	27.863
ddx39aa	DEAD (Asp-Glu-Ala-Asp) box polypeptide 39Aa	26.075	12.057	13.123	19.546	22.271	30.428	24.036	26.797	19.115	44.272	58.168	52.89	37.525	30.692	16.455	12.564	17.703
ddx39b	DEAD (Asp-Glu-Ala-Asp) box polypeptide 39B	3.635	0.882	1.419	2.04	2.29	5.125	2.927	3.735	1.894	7.836	10.243	7.693	8.643	2.348	3.409	0.661	2.309
ddx3xb	DEAD-box helicase 3 X-linked b	44.091	13.675	23.054	17.167	36.424	46.442	30.045	36.379	14.982	98.142	122.555	100.973	82.85	64.403	27.572	19.506	32.635
ddx4	DEAD (Asp-Glu-Ala-Asp) box polypeptide 4	0	1.323	0	0.34	0	1.601	0.154	0	0.172	0	0	0	0	0	0	1.488	0
ddx42	DEAD (Asp-Glu-Ala-Asp) box helicase 42	10.43	6.47	8.157	6.289	14.362	16.495	9.861	15.428	7.233	18.61	15.548	15.579	14.757	12.579	13.193	13.886	14.316
ddx46	DEAD (Asp-Glu-Ala-Asp) box polypeptide 46	7.902	11.616	9.576	8.498	15.402	18.417	14.946	12.992	9.127	24.486	42.803	39.62	25.298	13.25	12.897	5.951	16.625
ddx47	DEAD (Asp-Glu-Ala-Asp) box polypeptide 47	5.215	6.47	4.611	6.119	9.366	13.452	6.779	7.633	9.988	19.589	30.913	28.272	16.654	16.101	4.151	7.604	9.082
ddx49	DEAD (Asp-Glu-Ala-Asp) box polypeptide 49	5.373	3.97	1.951	3.739	7.701	7.046	3.544	3.411	1.205	11.166	14.816	12.694	6.957	7.044	2.668	2.149	3.541
ddx5	DEAD (Asp-Glu-Ala-Asp) box helicase 5	34.609	23.967	9.753	29.064	85.337	88.08	49.767	35.729	31.515	166.116	271.267	164.826	165.699	70.44	52.773	28.103	54.956
ddx51	DEAD (Asp-Glu-Ala-Asp) box polypeptide 51	6.163	4.558	7.625	4.759	11.031	15.534	10.169	12.18	7.577	18.61	17.011	22.502	16.022	10.734	5.337	7.108	16.933
ddx52	DEAD (Asp-Glu-Ala-Asp) box polypeptide 52	7.744	2.5	5.143	2.549	6.036	7.847	4.776	4.385	4.65	14.692	14.268	13.463	11.384	7.212	3.854	3.471	4.156
ddx54	DEAD (Asp-Glu-Ala-Asp) box polypeptide 54	7.902	5.146	3.547	3.229	11.239	17.136	9.861	6.983	3.789	27.621	26.523	29.619	26.352	16.268	5.93	5.455	13.393
ddx55	DEAD (Asp-Glu-Ala-Asp) box polypeptide 55	2.054	0.735	0.532	2.549	1.665	5.605	5.239	3.898	1.378	4.897	7.317	6.924	4.005	4.025	1.482	0.992	1.539
ddx56	DEAD (Asp-Glu-Ala-Asp) box helicase 56	9.008	4.411	4.079	4.419	6.452	16.655	10.169	4.71	3.1	29.188	27.438	20.195	29.514	16.604	6.523	5.621	6.773
ddx6	DEAD (Asp-Glu-Ala-Asp) box helicase 6	70.324	31.172	41.851	38.412	73.681	47.243	54.081	62.851	30.998	64.84	71.521	91.356	60.293	55.514	47.881	39.509	47.875
ddx61	DEAD (Asp-Glu-Ala-Asp) box helicase 61	48.99	19.703	17.556	17.506	35.175	71.906	36.054	46.285	28.587	86.584	85.788	76.162	92.547	68.092	49.215	13.721	32.327
decr1	"2,4-dienoyl CoA reductase 1, mitochondrial"	16.909	15.733	8.157	27.874	34.343	12.491	20.03	18.514	35.303	1.567	5.122	5.962	0.422	11.069	46.844	10.084	26.939
dedd	death effector domain containing	3.793	2.5	6.384	6.119	14.986	17.296	12.018	12.505	9.127	13.908	14.633	15.771	16.233	9.727	3.706	6.612	12.777
dedd1	death effector domain-containing 1	12.484	53.816	62.244	49.63	85.753	44.841	106.468	78.117	79.389	74.047	70.606	72.123	88.752	53.501	54.404	181.179	58.805
degs1	"delta(4)-desaturase, sphingolipid 1"	95.925	52.199	63.486	20.566	55.573	80.714	46.223	43.525	55.796	116.556	156.029	140.592	131.758	83.019	43.434	20.333	33.251
degs2	"delta(4)-desaturase, sphingolipid 2"	8.06	2.059	2.128	2.21	3.955	8.648	12.172	6.496	5.166	3.722	16.463	12.694	4.638	7.715	6.374	3.802	3.079
dek	DEK proto-oncogene	6.321	3.088	4.079	11.218	12.28	14.413	12.326	9.095	3.789	10.382	9.695	8.078	7.168	4.025	7.857	14.217	13.393
dennd1a	DENN/MADD domain containing 1A	1.264	1.617	1.596	0.68	3.746	6.726	3.852	2.598	3.1	6.856	11.89	8.462	7.8	2.348	3.558	4.133	6.312
dennd2da	DENN/MADD domain containing 2Da	6.953	5.293	3.901	8.668	17.692	49.005	31.74	20.463	22.904	97.946	89.63	88.279	106.672	19.79	7.56	8.761	20.474
dennd4c	DENN/MADD domain containing 4C	2.37	4.264	4.079	9.348	7.285	8.968	6.163	4.223	6.544	5.485	9.329	11.924	7.8	4.864	9.487	4.463	7.697
dennd5a	DENN/MADD domain containing 5A	2.845	4.705	3.547	3.909	6.869	7.527	3.39	3.735	1.033	7.444	7.5	10.77	8.643	6.876	5.781	3.967	7.235
dennd5b	DENN/MADD domain containing 5B	13.749	26.32	19.861	17.167	36.424	32.349	30.199	17.865	28.415	26.641	49.022	41.543	18.341	14.424	35.133	28.599	11.853
dennd6aa	DENN/MADD domain containing 6Aa	0.79	1.764	0.355	1.53	1.457	5.445	0.77	0.65	5.855	1.959	3.841	2.116	1.054	4.361	0.593	0.992	1.539
denr	density-regulated protein	47.093	20.438	31.92	24.645	24.977	66.14	30.507	42.225	19.288	62.294	91.825	70.969	60.082	37.904	34.836	21.656	19.704
depdc5	"DEP domain containing 5, GATOR1 subcomplex subunit"	2.687	1.176	1.241	0.68	4.995	7.687	4.776	5.035	4.133	8.032	8.597	4.424	10.119	4.361	5.781	5.29	6.312
deptor	DEP domain containing MTOR-interacting protein	141.596	136.451	168.645	82.263	78.885	38.435	187.359	263.096	83.178	19.002	54.875	62.891	19.395	84.193	146.312	163.987	101.754
dera	deoxyribose-phosphate aldolase (putative)	31.922	12.057	16.137	13.257	20.606	25.623	18.027	17.54	10.505	21.744	18.109	20.579	20.871	29.35	7.115	11.902	17.703
derl1	derlin 1	25.127	11.175	16.847	19.716	12.28	37.634	9.245	19.326	15.671	67.191	42.986	32.311	49.752	37.568	13.49	6.943	15.24
derl2	derlin 2	6.163	2.206	1.951	1.36	4.579	21.46	7.704	7.471	4.305	22.528	18.292	13.655	20.238	27.673	1.334	2.149	4.618
desi2	desumoylating isopeptidase 2	0.632	0.735	0.709	0.85	1.457	3.844	2.003	4.385	0.172	5.485	8.78	6.924	6.114	1.677	3.558	0.992	2.001
dffa	"DNA fragmentation factor, alpha polypeptide"	5.373	1.764	1.773	2.21	4.163	4.484	3.39	2.436	3.961	5.877	5.488	11.54	2.741	3.019	2.965	2.314	4.926
dffb	"DNA fragmentation factor, beta polypeptide (caspase-activated DNase)"	2.212	2.206	0.887	4.589	6.036	2.883	3.544	1.462	2.928	3.134	3.475	5.001	3.373	2.683	1.631	2.314	3.541
dgat1a	diacylglycerol O-acyltransferase 1a	0.158	10.734	1.596	3.059	5.203	2.722	5.393	2.274	10.333	2.938	3.475	4.039	3.795	1.174	1.334	3.967	7.697
dgat1b	diacylglycerol O-acyltransferase 1b	10.114	2.941	6.916	8.838	7.077	34.592	10.323	5.684	10.849	101.472	38.961	38.273	115.947	20.797	3.409	6.943	4.926
dgat2	diacylglycerol O-acyltransferase 2	1326.984	298.046	429.327	285.543	353.003	95.767	214.631	172.637	115.037	140.454	186.027	221.563	173.078	137.359	204.866	257.882	265.545
dgcr2	DiGeorge syndrome critical region gene 2	9.64	2.206	2.305	4.079	9.366	3.844	7.55	11.044	6.372	9.207	7.134	7.885	9.065	6.205	8.153	3.967	8.621
dgcr6	DiGeorge syndrome critical region gene 6	1.264	5.587	3.192	3.909	4.163	6.406	3.698	3.086	2.239	7.836	7.134	7.885	6.746	3.857	4.447	2.314	3.848
dgkh	"diacylglycerol kinase, eta"	4.899	1.323	1.064	1.87	0.416	4.004	1.387	1.624	1.55	2.938	1.098	0.962	1.476	7.212	3.854	5.29	2.463
dglucy	D-glutamate cyclase	0.948	14.263	0.887	0.51	8.117	4.644	0.616	4.223	4.477	4.506	9.512	10.386	3.373	2.18	10.228	0.165	2.771
dhcr24	24-dehydrocholesterol reductase	2.687	0.147	3.901	0	0.416	9.128	0.924	3.086	1.033	0	1.829	0.962	0	9.727	0.296	0.661	1.385
dhcr7	7-dehydrocholesterol reductase	24.495	8.234	30.502	7.478	7.285	73.347	6.779	21.762	10.505	6.66	15.548	13.848	10.119	91.74	9.487	15.208	49.107
dhdds	dehydrodolichyl diphosphate synthase	16.751	6.323	16.137	14.617	5.203	12.812	7.55	9.42	9.472	15.867	21.95	16.925	17.708	28.512	11.711	6.943	13.085
DHDH	zgc:101723 [Source:ZFIN;Acc:ZDB-GENE-040927-25]	19.28	47.493	35.999	39.772	37.881	25.623	49.305	32.481	51.491	13.908	40.059	37.504	13.703	51.656	42.693	50.089	53.263
dhdhl	"dihydrodiol dehydrogenase (dimeric), like"	51.992	34.701	60.648	47.76	35.8	54.45	64.405	73.245	57.346	27.621	79.02	58.276	28.881	62.055	52.773	47.774	46.951
dhfr	dihydrofolate reductase	18.49	8.087	10.995	13.257	16.443	9.449	32.048	22.087	9.299	4.31	15.182	12.886	1.265	6.205	8.598	13.886	5.696
dhps	deoxyhypusine synthase	2.845	2.794	4.256	2.889	5.203	8.167	2.773	3.573	2.928	10.774	11.341	15.771	9.697	5.702	3.113	5.621	7.235
dhrs11b	dehydrogenase/reductase (SDR family) member 11b	106.671	80.577	94.874	75.975	48.913	38.915	45.453	48.072	70.262	3.33	21.218	16.925	2.741	57.359	77.084	67.446	61.268
dhrs13a.1	"dehydrogenase/reductase (SDR family) member 13a, tandem duplicate 1"	70.166	42.788	50.008	61.188	36.632	37.314	45.761	67.236	32.892	71.501	83.045	74.623	68.514	62.893	42.248	30.252	25.246
dhrs13a.3	"dehydrogenase/reductase (SDR family) member 13a, duplicate 3"	11.22	15.145	16.315	32.633	27.266	38.115	28.042	20.301	22.043	34.869	27.621	39.043	34.784	14.591	19.568	35.211	36.945
dhrs13l1	dehydrogenase/reductase (SDR family) member 13 like 1	4.267	3.382	4.256	5.099	3.955	8.488	6.934	4.547	5.166	3.33	7.865	4.616	4.849	6.709	4.299	5.125	10.006
dhrs3b	dehydrogenase/reductase (SDR family) member 3b	3.793	6.617	1.773	5.269	1.249	2.242	3.544	2.923	6.027	3.526	2.195	2.5	1.897	7.044	2.372	2.976	2.001
dhrs4	dehydrogenase/reductase (SDR family) member 4	39.35	42.2	43.624	60.338	73.681	43.56	45.145	41.089	35.82	61.902	98.227	89.433	77.79	48.47	74.564	36.533	64.808
dhrs7	dehydrogenase/reductase (SDR family) member 7	22.124	25.879	19.329	41.642	24.977	46.282	26.81	29.558	32.548	35.848	73.899	60.776	36.682	40.252	27.721	22.813	29.864
dhrs7b	dehydrogenase/reductase (SDR family) member 7B	7.902	6.764	9.576	4.419	4.579	8.488	3.082	5.522	4.822	6.073	6.768	6.539	8.011	8.553	5.337	6.943	10.006
dhrs9	dehydrogenase/reductase (SDR family) member 9	227.406	218.646	230.535	186.792	230.201	248.386	465.162	566.632	374.041	144.568	256.634	218.87	129.861	302.391	294.699	187.295	351.136
dhrsx	dehydrogenase/reductase (SDR family) X-linked	5.847	9.116	10.108	16.487	5.62	20.339	24.344	19.976	14.982	8.032	22.499	18.464	8.854	5.702	12.304	20.994	7.697
dhtkd1	dehydrogenase E1 and transketolase domain containing 1	2.212	1.47	1.773	3.229	6.66	2.562	4.622	4.06	7.577	1.567	4.207	3.077	2.108	4.193	6.226	4.298	3.233
dhx15	DEAH (Asp-Glu-Ala-His) box helicase 15	7.585	6.176	9.221	10.708	12.488	23.221	11.094	15.104	15.499	35.261	43.351	27.695	35.417	21.132	12.749	15.704	14.162
dhx16	DEAH (Asp-Glu-Ala-His) box polypeptide 16	7.427	4.852	9.044	8.668	16.027	16.815	10.94	10.881	8.438	29.776	19.572	26.349	22.979	9.895	7.115	14.382	13.701
dhx29	DEAH (Asp-Glu-Ala-His) box polypeptide 29	8.06	1.47	6.029	3.059	9.366	21.46	8.012	6.659	5.166	15.671	11.524	13.078	20.449	19.958	1.927	7.604	5.234
dhx32a	DEAH (Asp-Glu-Ala-His) box polypeptide 32a	0	0	0	0	0	2.082	0.77	1.137	0	1.175	4.39	8.078	1.687	0.168	0.296	0	0
dhx34	DEAH (Asp-Glu-Ala-His) box polypeptide 34	1.106	0.735	0.709	0.17	2.706	2.082	1.695	1.462	0.517	1.371	4.39	5.578	1.897	1.677	0.741	0.827	1.847
dhx37	DEAH (Asp-Glu-Ala-His) box polypeptide 37	6.795	4.558	4.611	8.498	12.696	13.933	8.166	6.171	5.855	13.712	14.085	19.233	17.076	19.958	4.744	10.745	12.007
dhx9	DEAH (Asp-Glu-Ala-His) box helicase 9	12.326	6.617	7.803	3.229	12.696	18.897	15.87	19.001	7.749	9.403	16.28	14.04	6.957	15.43	9.339	11.737	11.699
dia1a	deleted in autism 1a [Source:ZFIN;Acc:ZDB-GENE-041114-148]	3.003	1.764	0.177	2.549	4.579	4.324	2.773	2.274	4.305	4.701	9.329	4.424	2.741	2.348	3.409	2.314	2.771
diabloa	"diablo, IAP-binding mitochondrial protein a"	27.339	882.963	767.327	131.384	185.868	145.252	288.897	57.979	651.301	25.662	61.826	52.89	20.449	43.271	469.325	682.066	226.907
diablob	"diablo, IAP-binding mitochondrial protein b"	4.267	2.794	2.837	6.629	4.787	9.769	6.779	5.035	3.789	17.434	34.937	27.695	12.86	6.373	4.299	2.149	5.234
dicer1	"dicer 1, ribonuclease type III"	1.106	1.764	2.128	1.7	8.95	6.726	7.396	7.633	2.411	11.949	11.707	8.655	10.962	5.702	3.261	2.645	9.236
dido1	death inducer-obliterator 1	32.08	14.998	20.039	24.135	58.695	45.481	40.677	30.045	30.826	43.292	29.999	45.197	38.79	41.761	21.05	44.634	45.72
dimt1l	DIM1 dimethyladenosine transferase 1-like (S. cerevisiae)	2.687	0.147	0.709	1.19	1.665	2.722	2.157	0.487	0.344	3.134	7.5	8.27	2.53	2.013	0.296	1.984	1.232
dio1	iodothyronine deiodinase 1	69.375	191.738	132.292	141.412	92.622	39.716	32.048	22.25	35.648	10.774	32.925	29.811	5.903	128.135	56.776	156.217	76.354
dio2	iodothyronine deiodinase 2	557.374	141.451	173.611	512.957	304.923	16.015	75.961	68.697	143.968	1.959	24.145	30.388	2.741	192.537	449.461	60.999	250.613
dio3b	iodothyronine deiodinase 3b	0.316	0.294	0.177	0	10.199	52.688	3.236	0.487	6.372	544.579	134.81	139.823	649.727	10.902	2.372	17.688	2.925
dip2ba	disco-interacting protein 2 homolog Ba	6.321	5.293	3.901	5.609	13.529	15.054	10.94	10.719	5.855	8.815	14.816	14.425	10.962	8.386	14.083	5.621	10.468
dirc2	disrupted in renal carcinoma 2 [Source:ZFIN;Acc:ZDB-GENE-040912-167]	7.111	10.293	9.576	12.917	10.199	14.093	19.568	17.54	9.816	16.455	21.036	20.195	20.871	7.715	14.676	7.108	8.928
dis3l2	DIS3 like 3'-5' exoribonuclease 2	8.85	5.146	3.901	5.949	14.362	18.096	10.477	11.531	5.339	19.981	10.792	16.348	16.233	21.132	6.226	8.927	13.855
disc1	DISC1 scaffold protein	6.637	2.5	2.305	4.589	7.701	2.883	4.16	3.248	2.411	2.155	2.195	2.693	1.897	3.857	4.299	4.794	8.159
dkc1	"dyskeratosis congenita 1, dyskerin"	46.145	16.615	25.714	8.668	36.632	97.369	44.375	55.218	17.393	131.835	181.454	180.404	124.169	108.176	21.643	25.623	38.639
dkk3b	dickkopf WNT signaling pathway inhibitor 3b	6.321	2.5	0.887	2.21	3.122	4.004	8.782	10.232	4.477	1.567	4.39	4.808	1.476	2.516	6.671	1.157	5.542
dlat	dihydrolipoamide S-acetyltransferase (E2 component of pyruvate dehydrogenase complex)	32.396	4.117	11.527	7.988	17.067	33.791	15.562	40.439	7.749	45.447	83.593	63.661	38.79	22.809	7.857	5.621	9.544
dlc1	DLC1 Rho GTPase activating protein	4.899	2.5	3.547	3.059	13.737	6.086	12.326	7.958	5.511	12.733	4.573	6.732	17.498	4.025	9.339	6.282	22.013
dldh	dihydrolipoamide dehydrogenase	44.565	31.466	40.255	37.562	44.75	41.318	53.465	49.696	49.769	39.178	84.874	73.277	31.411	61.048	64.484	47.774	66.964
dlg1	"discs, large homolog 1 (Drosophila)"	2.054	1.323	1.773	2.549	4.579	2.562	3.698	5.035	2.928	3.526	3.658	4.424	3.162	2.18	2.372	3.141	4.31
dlg1l	"discs, large (Drosophila) homolog 1, like"	6.953	5.146	2.483	7.648	10.199	11.05	4.622	11.044	7.577	8.227	6.768	9.232	6.114	9.895	5.337	18.349	11.392
dlg2	"discs, large homolog 2 (Drosophila)"	2.37	3.823	2.66	3.909	3.955	3.844	6.779	7.308	3.616	1.567	2.561	0.962	1.687	0.503	9.487	7.108	5.388
dlg5a	"discs, large homolog 5a (Drosophila)"	2.212	2.941	1.951	4.079	4.163	4.965	5.085	5.522	2.583	8.227	4.024	7.501	6.957	2.013	5.633	5.951	3.387
dlgap4a	"discs, large (Drosophila) homolog-associated protein 4a"	7.902	4.999	6.739	3.569	4.371	10.57	6.163	6.659	5.855	9.795	5.305	5.962	9.697	10.398	8.598	5.455	7.081
dll4	delta-like 4 (Drosophila)	0.474	2.5	1.241	3.059	10.823	4.164	8.166	5.359	5.855	12.733	11.707	10.77	10.119	6.709	7.115	6.778	6.158
dlst	dihydrolipoamide S-succinyltransferase	0.316	0.882	0.532	1.53	2.29	0.801	3.236	2.761	0.172	2.351	0.183	0	0.632	9.392	0.296	1.653	5.08
dmac2l	distal membrane arm assembly complex 2 like	6.795	8.969	4.256	10.028	10.199	8.648	8.628	10.881	8.438	9.011	9.878	10.963	11.384	9.56	9.487	7.935	8.467
dmap1	DNA methyltransferase 1 associated protein 1	7.269	1.617	4.433	2.21	7.493	10.73	6.625	5.847	1.894	17.043	13.902	16.156	12.438	9.56	2.668	2.81	3.848
dmgdh	dimethylglycine dehydrogenase	48.041	36.024	47.526	40.282	62.442	66.3	53.003	59.603	96.955	13.908	37.498	44.043	14.335	32.705	48.178	34.55	43.719
dnaja1	DnaJ heat shock protein family (Hsp40) member A1	24.021	6.029	5.852	5.099	14.153	19.698	8.166	17.54	6.888	38.003	31.462	32.119	29.725	9.727	6.523	4.794	8.775
dnaja2a	DnaJ heat shock protein family (Hsp40) member A2a	135.116	102.486	95.761	121.356	70.351	126.355	102.462	79.091	54.074	143.785	127.128	112.32	129.439	135.85	124.076	117.204	178.262
dnaja2b	DnaJ heat shock protein family (Hsp40) member A2b	9.008	21.026	11.349	17.846	17.692	22.741	22.649	15.753	22.215	16.063	32.011	25.195	20.027	21.803	13.638	8.265	17.087
dnaja3a	DnaJ heat shock protein family (Hsp40) member A3a	3.635	1.764	2.305	1.19	4.995	1.441	5.547	4.547	1.894	8.423	4.939	4.424	6.324	1.006	5.781	0.992	1.539
dnajb11	DnaJ heat shock protein family (Hsp40) member B11	152.5	11.763	45.93	64.417	21.23	233.012	21.571	60.902	43.053	207.449	132.615	116.743	210.603	137.191	21.05	20.002	19.704
dnajb12a	DnaJ heat shock protein family (Hsp40) member B12a	8.06	5.882	4.965	5.439	2.706	11.37	4.931	6.009	5.339	9.207	12.621	9.809	9.908	19.455	3.854	6.116	8.313
dnajb12b	DnaJ heat shock protein family (Hsp40) member B12b	1.58	4.411	2.128	2.21	3.746	6.886	7.088	5.359	4.477	7.444	10.243	8.655	6.957	3.019	4.002	6.778	11.392
dnajb14	DnaJ heat shock protein family (Hsp40) member B14	1.422	1.911	1.773	2.04	2.914	5.605	3.082	2.598	0.861	3.33	3.475	5.578	2.108	4.696	2.224	2.314	4.464
dnajb1a	DnaJ heat shock protein family (Hsp40) member B1a	8.376	3.088	6.207	7.648	9.366	9.609	7.704	9.095	9.127	15.084	22.316	16.348	9.908	9.224	7.115	3.967	5.388
dnajb1b	DnaJ heat shock protein family (Hsp40) member B1b	14.539	2.5	0.887	6.799	26.017	7.046	16.178	10.881	1.894	17.238	59.448	52.698	4.005	2.851	4.744	1.157	11.084
dnajb6a	DnaJ heat shock protein family (Hsp40) member B6a	13.591	6.323	5.675	7.139	11.031	16.175	7.55	8.607	4.305	11.949	25.608	21.541	11.173	10.566	12.452	7.604	6.927
dnajb9a	DnaJ heat shock protein family (Hsp40) member B9a	1.106	1.323	0.532	0.51	2.081	3.523	1.695	2.111	0.861	7.052	3.11	1.923	3.162	13.417	0.889	1.322	0.308
dnajb9b	DnaJ heat shock protein family (Hsp40) member B9b	3.793	0	1.064	0.51	1.457	16.175	1.233	2.111	0.861	18.414	8.231	7.308	11.595	14.424	0	0.165	1.232
dnajc1	"DnaJ (Hsp40) homolog, subfamily C, member 1"	104.458	38.083	51.25	60.508	51.827	77.831	37.133	41.738	29.276	97.162	58.717	66.161	102.666	86.541	26.98	35.872	49.568
dnajc10	"DnaJ (Hsp40) homolog, subfamily C, member 10"	7.585	3.529	3.901	2.38	3.122	10.73	3.544	4.547	2.928	9.011	11.341	9.039	9.065	6.541	2.52	2.645	2.617
dnajc12	"DnaJ (Hsp40) homolog, subfamily C, member 12"	4.583	2.059	1.419	3.059	2.706	4.965	4.16	1.624	4.477	2.351	9.695	5.77	2.319	6.038	0.741	3.471	4.926
dnajc15	"DnaJ (Hsp40) homolog, subfamily C, member 15"	6.795	1.323	0.532	3.229	4.995	6.566	3.852	3.898	2.239	9.403	21.767	20.964	7.378	4.528	3.113	2.48	2.309
dnajc16l	"DnaJ (Hsp40) homolog, subfamily C, member 16 like"	3.319	2.647	1.419	1.53	2.706	5.605	4.16	3.248	4.133	5.681	7.5	5.001	6.957	3.522	2.817	1.322	4.926
dnajc18	"DnaJ (Hsp40) homolog, subfamily C, member 18"	9.64	6.029	3.901	5.269	10.407	7.527	9.399	3.735	9.127	15.671	14.45	9.232	21.714	9.727	8.45	9.092	10.776
dnajc19	"DnaJ (Hsp40) homolog, subfamily C, member 19"	19.596	21.173	29.792	31.444	28.931	31.709	31.894	33.618	27.037	27.033	50.302	50.005	40.476	36.394	20.753	25.788	21.398
dnajc2	"DnaJ (Hsp40) homolog, subfamily C, member 2"	4.899	0.735	1.419	4.589	6.036	6.246	1.849	1.949	3.272	10.97	9.695	12.117	7.8	11.74	1.927	2.149	3.233
dnajc21	DnaJ heat shock protein family (Hsp40) member C21	11.378	4.411	4.788	2.719	6.869	19.057	4.622	6.171	0.344	28.992	19.755	18.464	28.671	15.43	3.113	3.306	6.312
dnajc22	"DnaJ (Hsp40) homolog, subfamily C, member 22"	6.795	16.615	6.029	16.827	21.438	42.759	28.35	28.746	35.992	30.559	35.669	27.503	37.946	33.375	9.932	5.125	15.548
dnajc3b	"DnaJ (Hsp40) homolog, subfamily C, member 3b"	13.907	1.764	3.724	3.739	5.203	24.342	5.393	9.095	4.65	21.156	25.974	22.502	20.449	29.35	4.744	4.133	4.31
dnajc5ab	"DnaJ (Hsp40) homolog, subfamily C, member 5ab"	8.376	2.059	3.369	2.889	6.036	12.331	6.779	6.821	4.305	11.949	10.426	12.886	10.33	15.094	4.299	4.463	8.621
dnajc5ga	"DnaJ (Hsp40) homolog, subfamily C, member 5 gamma a"	7.111	3.235	2.483	3.739	7.909	7.847	4.314	7.795	3.789	11.949	16.828	18.079	13.07	7.715	8.746	0.992	3.233
dnajc7	"DnaJ (Hsp40) homolog, subfamily C, member 7"	35.715	21.468	16.847	25.835	31.637	44.36	36.517	33.618	25.487	62.098	53.412	60.584	41.952	38.407	24.459	19.011	41.256
dnajc8	"DnaJ (Hsp40) homolog, subfamily C, member 8"	27.023	7.205	17.733	7.988	12.28	17.776	14.946	22.574	11.194	29.188	32.559	30.196	34.152	24.151	22.829	15.043	12.623
dnajc9	"DnaJ (Hsp40) homolog, subfamily C, member 9"	2.212	1.029	2.483	5.269	1.457	3.844	5.239	5.035	1.205	3.526	6.768	3.847	4.216	2.013	2.224	3.471	1.078
dnase1	deoxyribonuclease I	1.58	12.057	6.561	3.739	0.416	0.32	0.154	0.974	3.789	0	0	0.385	0	1.174	4.299	0	13.547
dnase1l4.2	"deoxyribonuclease 1 like 4, tandem duplicate 2"	15.487	8.528	12.413	5.609	11.239	12.652	15.1	16.078	12.227	10.97	14.633	12.309	18.341	18.113	13.638	2.645	21.859
dnase2	"deoxyribonuclease II, lysosomal"	4.583	7.352	3.547	4.759	11.031	21.299	7.088	24.198	7.233	15.671	33.108	36.158	16.233	8.218	3.558	13.225	9.082
dnm1l	dynamin 1-like	9.324	4.852	8.867	9.348	8.95	15.054	8.937	11.044	3.789	19.589	28.169	19.425	18.13	8.553	12.156	8.596	11.699
dnm2a	dynamin 2a	6.321	4.117	4.965	6.119	16.027	19.538	15.87	12.343	13.605	16.455	22.499	25.58	14.335	17.275	6.671	10.91	12.007
dnmbp	dynamin binding protein	5.373	3.235	1.951	6.459	5.203	12.171	8.474	7.471	4.822	5.289	7.5	8.27	5.903	5.702	11.266	9.257	15.702
dnmt1	DNA (cytosine-5-)-methyltransferase 1	2.054	1.617	1.064	1.36	1.041	6.246	3.852	2.274	1.033	1.567	6.219	1.539	0.211	3.019	2.965	2.314	2.463
dnmt3ab	DNA (cytosine-5-)-methyltransferase 3 alpha b	3.477	3.676	1.951	2.04	4.579	6.886	4.776	4.06	6.2	3.526	5.305	7.116	4.849	2.683	7.115	7.108	3.233
dnpep	aspartyl aminopeptidase	13.117	19.115	20.039	8.668	9.991	14.733	10.015	12.83	9.816	6.856	10.609	10.193	9.908	14.759	22.384	13.059	15.394
dnph1	2'-deoxynucleoside 5'-phosphate N-hydrolase 1	2.37	5.146	3.369	3.399	9.991	3.363	4.622	13.48	14.293	2.547	5.853	7.308	3.584	5.031	18.233	3.637	4.618
dnttip2	"deoxynucleotidyltransferase, terminal, interacting protein 2"	8.218	5.734	4.433	6.459	10.407	13.452	9.553	9.744	3.616	41.529	49.022	42.312	29.514	16.436	9.191	3.471	10.16
doc2d	"double C2-like domains, delta"	1.264	0	0.355	0	0.833	0.16	3.698	5.847	2.583	0.392	0.549	0.192	1.897	0	0	0.827	3.387
dock1	dedicator of cytokinesis 1	4.899	3.382	4.079	3.909	9.574	7.367	5.085	4.71	7.577	7.64	6.402	6.347	8.643	4.864	7.412	8.596	11.545
dock11	dedicator of cytokinesis 11	0.632	1.029	0.887	1.19	1.873	1.441	2.619	4.71	1.722	1.959	3.11	2.308	1.476	3.522	2.372	0.331	0.924
dock4b	dedicator of cytokinesis 4b	4.425	7.352	4.611	7.309	8.95	6.886	7.396	6.171	11.021	7.836	9.329	16.733	6.114	6.541	4.595	5.125	4.464
dock6	dedicator of cytokinesis 6	6.005	2.647	5.143	4.079	7.701	13.292	7.242	6.821	3.789	19.197	17.011	23.464	16.865	5.702	4.002	7.935	9.852
dock7	dedicator of cytokinesis 7	6.795	6.176	2.837	5.609	8.326	12.331	10.015	6.496	4.994	16.259	9.146	16.156	17.919	6.709	6.671	4.794	9.236
dock8	dedicator of cytokinesis 8	4.899	12.792	6.916	17.676	14.362	18.096	13.713	6.659	14.982	4.701	27.072	18.271	5.692	6.038	10.525	7.604	15.394
DOCK9	zmp:0000001200 [Source:NCBI gene;Acc:566175]	3.793	4.999	1.951	4.929	8.117	13.773	4.931	5.847	13.777	3.918	10.426	10.386	5.481	3.354	8.301	3.967	11.545
dolk	dolichol kinase	9.008	1.911	1.773	5.779	3.955	6.566	6.009	3.573	1.205	4.31	1.646	2.885	6.535	6.373	0.296	5.455	2.001
dolpp1	dolichyldiphosphatase 1	60.684	18.674	18.443	23.795	48.913	34.592	20.955	22.574	8.783	44.272	29.999	35.196	36.682	23.145	15.713	28.268	11.699
dop1b	DOP1 leucine zipper like protein B	4.267	3.529	1.064	4.929	4.579	18.417	8.937	7.958	8.094	4.897	6.402	7.693	5.903	12.243	7.412	8.596	5.234
dot1l	DOT1-like histone H3K79 methyltransferase	4.425	1.323	1.419	3.739	6.452	6.086	2.927	1.949	2.411	6.856	3.11	3.654	5.06	3.69	3.706	2.976	5.542
dpagt1	dolichyl-phosphate (UDP-N-acetylglucosamine) N-acetylglucosaminephosphotransferase 1 (GlcNAc-1-P transferase)	3.793	0.735	0.709	1.87	2.914	7.046	3.698	3.248	3.789	4.31	5.67	1.731	2.951	7.044	0.445	0.827	1.385
dpcd	deleted in primary ciliary dyskinesia homolog (mouse)	1.58	1.911	2.483	1.53	2.706	3.523	4.006	3.248	1.55	10.382	10.975	11.924	10.541	3.522	1.482	3.471	4.002
dpf2	"D4, zinc and double PHD fingers family 2"	6.479	3.235	1.596	3.399	4.371	3.844	4.16	1.949	2.411	6.464	5.67	9.039	1.476	3.354	4.002	3.637	5.234
dph1	diphthamide biosynthesis 1	2.37	3.235	0.887	0.34	3.122	6.566	2.927	2.274	1.205	4.31	4.573	6.155	3.795	4.193	1.927	2.976	2.925
dph2	diphthamide biosynthesis 2	3.003	2.5	2.837	1.53	1.665	5.445	2.157	1.462	1.205	7.248	4.939	3.847	3.373	4.193	2.224	0.661	2.001
dph3	diphthamide biosynthesis 3	0.79	0	0.177	0	0.416	0.801	0.154	0.974	0.689	3.33	8.231	5.962	2.951	2.18	0.593	0	0.308
dph6	diphthamine biosynthesis 6	2.212	5.587	2.837	2.549	6.036	5.125	5.239	3.411	4.133	4.701	11.341	9.039	6.746	5.199	5.04	3.637	6.773
dpm1	"dolichyl-phosphate mannosyltransferase subunit 1, catalytic"	7.427	2.353	7.093	6.289	4.163	10.249	3.544	4.385	0.172	9.403	0	0	13.703	5.87	9.636	3.306	6.465
dpm3	"dolichyl-phosphate mannosyltransferase subunit 3, regulatory"	39.192	13.086	16.669	15.637	12.696	38.755	14.175	15.753	10.333	35.652	37.315	27.888	39.844	32.369	10.228	10.58	8.621
dpp4	dipeptidyl-peptidase 4	1.106	9.705	0.355	1.53	1.249	4.324	3.236	3.411	7.233	1.567	1.098	0.962	0.211	1.509	3.409	1.818	6.927
dpp6b	dipeptidyl-peptidase 6b	1.264	0	0.887	2.549	10.615	4.804	6.317	0.162	7.405	1.371	0.732	0.769	0	3.019	0	0	0.308
dpp9	dipeptidyl-peptidase 9	18.174	13.38	12.236	14.107	13.529	25.303	14.483	14.941	17.049	42.509	41.888	40.966	47.644	21.635	9.487	13.886	13.393
dpy19l1l	"dpy-19-like 1, like (H. sapiens)"	6.005	9.852	3.369	15.977	13.737	15.854	10.785	9.907	17.738	7.248	13.536	13.848	7.168	7.883	20.309	3.967	6.312
dpy30	dpy-30 histone methyltransferase complex regulatory subunit	7.427	5.882	8.157	7.139	11.239	12.652	14.637	10.232	4.65	29.58	40.242	47.505	18.762	10.902	11.859	5.786	12.161
dpydb	dihydropyrimidine dehydrogenase b	139.383	109.837	159.956	142.431	154.439	101.052	177.19	152.823	212.163	38.982	61.46	70.585	33.941	139.707	192.118	326.155	170.565
dpys	dihydropyrimidinase	85.969	67.49	68.983	50.48	45.999	24.823	70.26	61.876	73.878	0.196	13.536	9.616	1.265	63.732	171.809	97.532	64.501
dram2b	DNA-damage regulated autophagy modulator 2b	4.425	2.206	1.951	4.249	5.62	8.648	4.16	6.171	1.894	9.403	8.414	5.578	6.957	8.386	4.447	5.786	6.158
drap1	DR1-associated protein 1 (negative cofactor 2 alpha)	25.601	16.321	17.379	22.945	27.474	32.029	23.574	24.198	16.532	43.292	70.423	65.007	38.579	23.983	23.866	16.035	32.481
drg1	developmentally regulated GTP binding protein 1	7.902	1.47	4.433	6.969	6.244	14.413	6.625	6.009	2.239	18.414	28.718	15.771	13.492	13.585	8.301	2.645	4.31
drg2	developmentally regulated GTP binding protein 2	14.381	9.263	8.867	5.779	6.869	15.854	5.547	10.556	3.444	29.776	23.413	19.425	33.941	11.405	5.188	3.141	6.927
drosha	drosha ribonuclease III	3.161	2.206	1.951	1.36	3.538	8.808	2.311	3.735	1.55	5.877	10.243	7.116	5.903	7.212	2.075	1.653	4.156
dsc2l	desmocollin 2 like	27.497	24.702	17.201	13.257	26.434	53.809	31.586	25.173	16.877	32.714	47.924	39.812	30.146	30.356	26.535	20.498	23.091
dse	dermatan sulfate epimerase	0.632	1.176	0.355	1.7	1.041	9.929	6.009	5.197	2.239	8.815	16.28	14.809	7.378	1.845	2.817	0.827	1.539
dsg2l	desmoglein 2 like	3.477	7.205	3.369	2.21	7.077	8.007	8.937	7.958	7.061	2.742	10.792	9.232	3.162	5.535	7.264	6.943	10.314
dspa	desmoplakin a	18.49	12.645	8.867	7.818	26.434	46.282	22.804	23.549	27.381	32.91	35.669	41.351	26.141	31.027	14.676	20.002	34.636
DST	dystonin [Source:HGNC Symbol;Acc:HGNC:1090]	4.267	8.822	1.241	4.079	11.031	13.292	14.483	8.283	14.466	3.918	6.219	6.539	3.373	8.386	10.377	18.68	20.474
dstyk	dual serine/threonine and tyrosine protein kinase	10.746	11.469	6.207	10.028	9.991	11.851	13.867	9.095	11.366	8.619	14.816	10.193	8.643	7.883	24.459	9.092	14.47
dtd1	D-aminoacyl-tRNA deacylase 1	4.425	1.029	1.773	1.19	1.457	4.644	2.157	1.949	1.205	6.269	9.878	9.424	5.903	5.702	2.372	3.637	1.385
dtd2	D-aminoacyl-tRNA deacylase 2	5.847	2.059	2.66	0.68	1.041	6.246	2.927	4.06	1.722	5.681	8.414	8.462	6.114	4.528	3.558	2.645	1.232
dtnba	"dystrobrevin, beta a"	7.427	3.529	2.837	3.399	4.995	17.776	9.553	9.907	7.577	13.908	19.572	15.002	14.757	7.547	9.636	7.108	9.544
dtnbp1a	dystrobrevin binding protein 1a	19.596	12.939	9.576	10.708	17.9	16.335	14.021	19.976	10.677	19.393	26.889	25.58	18.762	21.132	10.821	11.241	17.703
dtwd1	DTW domain containing 1	1.58	1.911	1.064	0.85	1.665	2.883	4.006	1.624	1.033	8.032	6.585	7.501	7.589	3.857	3.261	1.818	6.619
dtymk	deoxythymidylate kinase (thymidylate kinase)	0.158	0.294	0	4.419	0	1.441	1.387	0.65	3.444	0.196	2.744	0.385	0	3.019	0	1.322	1.078
dub	duboraya	2.687	1.617	0.355	2.889	4.163	6.246	3.39	7.146	4.822	3.722	2.012	0.962	2.53	5.367	1.927	1.157	4.926
dus1l	dihydrouridine synthase 1-like (S. cerevisiae)	5.531	1.617	0.532	1.19	3.538	7.687	5.239	7.308	0.517	6.66	10.426	10.963	5.692	7.547	2.372	2.976	1.693
dus2	dihydrouridine synthase 2	5.215	2.941	1.064	3.399	2.081	9.929	2.311	4.71	1.894	11.949	14.816	10.77	13.914	6.876	3.706	0.827	6.158
dus3l	dihydrouridine synthase 3-like (S. cerevisiae)	11.852	6.176	3.901	5.099	11.656	13.452	11.402	9.744	8.094	16.847	14.999	12.694	8.643	19.12	6.226	10.249	20.474
dus4l	dihydrouridine synthase 4-like (S. cerevisiae)	0.316	0.294	1.419	3.059	2.29	6.086	2.311	2.923	1.55	6.073	8.597	7.116	6.114	4.361	3.113	2.149	1.232
dusp1	dual specificity phosphatase 1	4.267	3.676	1.064	11.728	3.538	3.363	9.861	2.274	7.749	10.382	20.67	9.616	6.324	3.69	15.269	1.984	12.007
dusp11	dual specificity phosphatase 11 (RNA/RNP complex 1-interacting)	7.744	3.97	4.965	3.909	6.036	8.007	2.311	3.248	1.722	13.712	18.292	13.848	13.914	11.74	1.631	3.802	4.618
dusp12	dual specificity phosphatase 12	1.738	1.47	0.887	0	1.873	2.082	1.849	1.299	0.689	1.763	5.67	4.808	1.265	1.845	1.631	0.661	1.385
dusp16	dual specificity phosphatase 16	11.852	8.528	6.916	7.478	29.764	8.808	16.024	5.847	17.221	8.815	10.609	13.271	8.222	18.784	12.897	17.357	25.4
dusp2	dual specificity phosphatase 2	0.948	0.294	0	1.7	2.081	0.961	3.082	2.436	2.583	0.784	5.305	4.231	1.476	0.335	1.927	0.331	12.007
dusp22a	dual specificity phosphatase 22a	0.474	3.676	5.32	5.609	6.869	4.804	7.242	3.411	3.272	4.114	13.902	7.116	2.951	2.683	9.043	2.81	13.855
dusp7	dual specificity phosphatase 7	5.689	2.059	4.256	10.708	8.117	15.214	13.713	12.505	18.943	11.558	10.609	8.462	7.168	8.386	8.45	10.745	16.779
dusp8a	dual specificity phosphatase 8a	7.902	1.176	1.064	5.099	4.371	5.285	7.088	2.274	2.239	16.651	7.5	5.962	19.606	5.031	3.409	3.802	2.925
dvl2	dishevelled segment polarity protein 2	3.161	1.47	0.887	3.229	9.158	6.566	7.704	5.197	2.067	5.093	7.317	7.885	2.108	4.864	4.892	2.81	5.696
dvl3a	dishevelled segment polarity protein 3a	4.109	3.088	0.887	2.889	7.285	6.246	4.468	2.436	5.855	7.052	5.488	6.732	5.903	4.025	5.781	6.447	10.006
dync1i2a	"dynein, cytoplasmic 1, intermediate chain 2a"	64.002	49.846	50.895	49.29	52.659	98.009	68.257	60.415	40.469	70.521	63.29	77.316	69.779	37.233	49.512	42.98	64.501
dync1i2b	"dynein, cytoplasmic 1, intermediate chain 2b"	18.332	6.47	8.335	8.838	14.153	32.67	13.867	12.18	7.922	39.962	49.754	60.584	43.428	21.803	6.671	9.753	11.545
dync1li1	"dynein, cytoplasmic 1, light intermediate chain 1"	6.321	3.088	4.079	4.079	7.701	11.851	6.934	6.009	3.961	9.99	17.56	8.655	7.8	10.902	6.967	4.463	5.388
dynll1	"dynein, light chain, LC8-type 1"	88.971	9.999	13.3	17.337	31.221	90.322	59.166	57.979	31.17	119.494	115.787	90.779	100.769	54.34	29.203	19.176	38.023
dynll2b	"dynein, light chain, LC8-type 2b"	13.749	6.176	6.561	6.629	15.402	13.933	10.323	9.582	11.021	14.888	19.389	13.271	15.389	16.604	10.228	4.794	6.773
dynlrb1	"dynein, light chain, roadblock-type 1"	4.899	6.911	6.029	5.269	3.955	13.933	5.855	4.547	7.405	16.259	22.865	9.424	14.968	9.057	8.153	3.471	3.233
dynlt1	"dynein, light chain, Tctex-type 1"	0.632	0.294	1.064	0	7.909	1.922	0	0.162	1.378	0.784	0.183	0.577	1.265	3.019	0.889	7.108	3.387
dynlt3	"dynein, light chain, Tctex-type 3"	15.961	7.352	17.201	10.198	15.402	17.776	13.251	16.403	8.783	22.332	42.62	42.697	24.876	25.325	15.862	11.076	9.698
dyrk1ab	"dual-specificity tyrosine-(Y)-phosphorylation regulated kinase 1A, b"	4.109	2.647	1.596	4.249	6.036	5.765	2.927	1.786	1.722	10.186	14.816	8.078	7.589	5.535	2.668	2.81	4.31
dyrk1b	dual-specificity tyrosine-(Y)-phosphorylation regulated kinase 1B	6.163	13.233	6.384	7.988	22.687	19.538	20.646	11.206	11.71	7.444	10.426	9.809	12.016	12.579	15.862	23.639	19.242
dyrk2	dual-specificity tyrosine-(Y)-phosphorylation regulated kinase 2	2.845	3.676	2.483	10.368	6.869	5.925	9.091	3.735	5.855	4.31	8.597	7.885	1.897	8.218	7.264	3.967	9.698
dysf	"dysferlin, limb girdle muscular dystrophy 2B (autosomal recessive)"	3.161	1.323	4.965	3.909	6.869	10.89	4.931	2.436	6.372	8.815	4.939	8.078	8.433	4.864	4.595	6.447	3.848
e2f1	E2F transcription factor 1	4.109	1.911	4.611	1.53	1.457	2.883	6.779	5.522	0.344	0.979	1.829	1.731	0	1.509	4.744	1.157	2.463
eaf2	ELL associated factor 2	19.28	5.882	3.369	4.759	4.579	18.257	7.396	9.582	7.061	24.682	17.926	15.579	27.406	19.12	7.56	3.471	5.542
eapp	e2f-associated phosphoprotein	0	0.588	1.241	1.02	1.457	3.363	2.465	0.974	1.378	1.959	2.744	2.5	3.795	2.18	1.779	1.488	5.388
EARS2	zgc:153247 [Source:ZFIN;Acc:ZDB-GENE-060825-214]	1.106	1.911	1.241	2.04	2.498	1.601	1.695	1.786	2.928	3.722	5.122	5.77	5.27	5.702	1.334	3.306	4.156
ebag9	estrogen receptor binding site associated antigen 9	18.964	10.44	11.172	16.317	14.57	21.62	13.867	15.104	8.266	19.785	38.047	25.195	21.503	17.107	12.007	8.596	19.242
ebi3	Epstein-Barr virus induced 3	48.515	92.928	152.685	80.394	129.254	39.556	150.843	133.335	79.734	15.084	72.07	75.008	11.384	54.004	27.869	84.142	22.167
ebna1bp2	EBNA1 binding protein 2	15.645	5.146	8.689	5.269	21.23	43.079	13.405	7.958	14.81	37.611	100.422	95.972	27.827	29.182	5.337	7.935	16.318
ebp	EBP cholestenol delta-isomerase	43.775	4.117	47.526	1.53	0	27.385	2.773	19.976	2.239	2.351	2.195	3.462	1.687	49.141	2.52	1.322	28.479
ebpl	EBP like	15.329	6.176	14.541	8.328	2.081	9.929	10.015	11.368	2.755	1.959	4.39	4.424	1.054	10.398	5.485	4.133	5.388
[truncated: 6,514 more rows]
